# Supplementary material for: 3,4-Diamino­pyridinium 4-nitro­benzoate–4-nitro­benzoic acid (1/1)
Source: Acta Crystallogr Sect E Struct Rep Online. 2009 Jul 18;65(Pt 8):o1887–8. doi: 10.1107/S1600536809027354 (PMC2977481; doi:10.1107/S1600536809027354)
Supplement: Supplementary file 1 [file e-65-o1887-sup1.cif]

##############################################################################
###                                                                        ###
###        Electronic paper (Acta Crystallographica Section E)             ###
###                                                                        ###
##############################################################################
#                                                                            #
# This CIF contains the data in a paper accepted for publication in Acta     #
# Crystallographica Section E. It conforms to the requirements of Notes      #
# for Authors for Section E, and has been peer reviewed under the auspices   #
# of the IUCr Commission on Journals.                                        #
#                                                                            #
# Full details of the Crystallographic Information File format               #
# are given in the paper "The Crystallographic Information File (CIF):       #
# a New Standard Archive File for Crystallography" by S. R. Hall, F. H.      #
# Allen and I. D. Brown [Acta Cryst. (1991), A47, 655-685].                  #
#                                                                            #
# The current version of the core CIF dictionary is obtainable from          #
# ftp://ftp.iucr.org/pub/cif_core.dic. The current version number is 2.4.    #
#                                                                            #
# Software is freely available for graphical display of the structure(s) in  #
# this CIF.  For information consult the CIF home page http://www.iucr.org/  #
# cif/home.html                                                              #
#                                                                            #
# This file may be used for bona fide research purposes within the           #
# scientific community so long as proper attribution is given to the journal # 
# article from which it was obtained.                                        #
#                                                                            #
##############################################################################
                                             
data_global
_audit_creation_method     'form.cif (version 2.0)'
_journal_data_validation_number     ?
_journal_date_recd_electronic     2009-07-09
_journal_date_accepted     2009-07-12
_journal_name_full     'Acta Crystallographica, Section E'
_journal_year     2009
_journal_volume     65
_journal_issue      8
_journal_page_first     o1887
_journal_page_last     o1888
_journal_paper_category     QO
_journal_coeditor_code     CI2849
_publ_contact_author_name     'Prof. Fun Hoong Kun'
_publ_contact_author_address
;
      X-ray Crystallography Unit
      School of Physics
      Universiti Sains Malaysia
      11800 USM, Penang
      MALAYSIA
;
_publ_contact_author_email     'hkfun@usm.my'
_publ_contact_author_fax     '604 6579150'
_publ_contact_author_phone     '604 6533652'
_publ_section_title
;
3,4-Diaminopyridinium 4-nitrobenzoate--4-nitrobenzoic acid (1/1)
;
loop_
    _publ_author_name
    _publ_author_footnote
    _publ_author_address
    'Hoong-Kun Fun'
;
Thomson Reuters ResearcherID: A-3561-2009.
;
;
       X-ray Crystallography Unit
       School of Physics
       Universiti Sains Malaysia
       11800 Universiti Sains Malaysia, Penang
       Malaysia
;
    'Kasthuri Balasubramani' .
;
       X-ray Crystallography Unit
       School of Physics
       Universiti Sains Malaysia
       11800 Universiti Sains Malaysia, Penang
       Malaysia
;
data_I
_audit_creation_method     SHELXL-97
_chemical_name_systematic
;
3,4-Diaminopyridinium 4-nitrobenzoate--4-nitrobenzoic acid (1/1)
;
_chemical_name_common     ?
_chemical_formula_moiety     'C5 H8 N3 +, C7 H4 N O4 -, C7 H5 N O4'
_chemical_formula_sum     'C19 H17 N5 O8'
_chemical_formula_iupac     'C5 H8 N3 +, C7 H4 N O4 -, C7 H5 N O4'
_chemical_formula_weight     443.38
_chemical_melting_point     ?
_symmetry_cell_setting     Triclinic
_symmetry_space_group_name_H-M     'P -1'
_symmetry_space_group_name_Hall     '-P 1'
loop_
    _symmetry_equiv_pos_as_xyz
    'x, y, z'
    '-x, -y, -z'
_cell_length_a     6.8073(2)
_cell_length_b     6.8087(2)
_cell_length_c     21.0171(5)
_cell_angle_alpha     80.8590(10)
_cell_angle_beta     83.2530(10)
_cell_angle_gamma     78.5490(10)
_cell_volume     938.88(5)
_cell_formula_units_Z     2
_cell_measurement_reflns_used     7405
_cell_measurement_theta_min     3.07
_cell_measurement_theta_max     33.69
_cell_measurement_temperature     100.00(10)
_exptl_crystal_description     Block
_exptl_crystal_colour     yellow
_exptl_crystal_size_max     0.56
_exptl_crystal_size_mid     0.20
_exptl_crystal_size_min     0.17
_exptl_crystal_density_diffrn     1.568
_exptl_crystal_density_meas     ?
_exptl_crystal_density_method     'not measured'
_exptl_crystal_F_000     460
_exptl_absorpt_coefficient_mu     0.125
_exptl_absorpt_correction_type     multi-scan
_exptl_absorpt_process_details     '(SADABS; Bruker, 2005)'
_exptl_absorpt_correction_T_min     0.9336
_exptl_absorpt_correction_T_max     0.9791
_exptl_special_details
;
The crystal was placed in the cold stream of an Oxford Cyrosystems Cobra
open-flow nitrogen cryostat (Cosier & Glazer, 1986) operating at 100.0(1) K.
;
_diffrn_ambient_temperature     100.00(10)
_diffrn_radiation_type     MoK\a
_diffrn_radiation_wavelength     0.71073
_diffrn_radiation_source     'fine-focus sealed tube'
_diffrn_radiation_monochromator     graphite
_diffrn_measurement_device_type
;
Bruker SMART APEXII CCD area-detector
;
_diffrn_measurement_method     '\f and \w'
_diffrn_detector_area_resol_mean     .
_diffrn_reflns_number     27907
_diffrn_reflns_av_R_equivalents     0.0408
_diffrn_reflns_av_sigmaI/netI     0.0328
_diffrn_reflns_theta_min     0.99
_diffrn_reflns_theta_max     30.00
_diffrn_reflns_theta_full     30.00
_diffrn_measured_fraction_theta_max     0.991
_diffrn_measured_fraction_theta_full     0.991
_diffrn_reflns_limit_h_min     -9
_diffrn_reflns_limit_h_max     9
_diffrn_reflns_limit_k_min     -9
_diffrn_reflns_limit_k_max     9
_diffrn_reflns_limit_l_min     -29
_diffrn_reflns_limit_l_max     28
_diffrn_standards_number     0
_diffrn_standards_interval_count     .
_diffrn_standards_interval_time     .
_diffrn_standards_decay_%     ?
_refine_special_details
;
 Refinement of <i>F<i>^2^ against ALL reflections.  The weighted <i>R</i>-factor
 <i>wR</i> and goodness of fit <i>S</i> are based on <i>F<i>^2^, conventional
 <i>R</i>-factors <i>R</i> are based
 on <i>F</i>, with <i>F</i> set to zero for negative F^2^. The threshold
 expression of <i>F</i>^2^ > \s(<i>F</i>^2^)
 is used only for calculating <i>R</i>-factors(gt) <i>etc</i>. and is
 not relevant to the choice of reflections for refinement.
 <i>R</i>-factors based on <i>F</i>^2^ are statistically about twice as large
 as those based on <i>F</i>, and <i>R</i>-
 factors based on ALL data will be even larger.
;
_reflns_number_total     5435
_reflns_number_gt     4025
_reflns_threshold_expression     I>2\s(I)
_refine_ls_structure_factor_coef     Fsqd
_refine_ls_matrix_type     full
_refine_ls_R_factor_all     0.0786
_refine_ls_R_factor_gt     0.0594
_refine_ls_wR_factor_gt     0.1695
_refine_ls_wR_factor_ref     0.1901
_refine_ls_goodness_of_fit_ref     1.047
_refine_ls_restrained_S_all     1.047
_refine_ls_number_reflns     5435
_refine_ls_number_parameters     353
_refine_ls_number_restraints     0
_refine_ls_hydrogen_treatment     mixed
_refine_ls_weighting_scheme     calc
_refine_ls_weighting_details
         'calc w=1/[\s^2^(Fo^2^)+(0.1091P)^2^+0.3802P] where P=(Fo^2^+2Fc^2^)/3'
_atom_sites_solution_hydrogens     geom
_atom_sites_solution_primary     direct
_atom_sites_solution_secondary     difmap
_refine_ls_shift/su_max     0.001
_refine_ls_shift/su_mean     0.000
_refine_diff_density_max     0.811
_refine_diff_density_min     -0.440
_refine_ls_extinction_method     none
_refine_ls_extinction_coef     ?
loop_
    _atom_type_symbol
    _atom_type_description
    _atom_type_scat_dispersion_real
    _atom_type_scat_dispersion_imag
    _atom_type_scat_source
    'C' 'C' 0.0033 0.0016
                         'International Tables Vol C Tables 4.2.6.8 and 6.1.1.4'
    'H' 'H' 0.0000 0.0000
                         'International Tables Vol C Tables 4.2.6.8 and 6.1.1.4'
    'N' 'N' 0.0061 0.0033
                         'International Tables Vol C Tables 4.2.6.8 and 6.1.1.4'
    'O' 'O' 0.0106 0.0060
                         'International Tables Vol C Tables 4.2.6.8 and 6.1.1.4'
_computing_data_collection     'APEX2 (Bruker, 2005)'
_computing_cell_refinement     'SAINT (Bruker, 2005)'
_computing_data_reduction     'SAINT (Bruker, 2005)'
_computing_structure_solution     'SHELXTL (Sheldrick, 2008)'
_computing_structure_refinement     'SHELXTL (Sheldrick, 2008)'
_computing_molecular_graphics     'SHELXTL (Sheldrick, 2008)'
_computing_publication_material
                             'SHELXTL (Sheldrick, 2008) and PLATON (Spek, 2009)'
loop_
    _atom_site_type_symbol
    _atom_site_label
    _atom_site_fract_x
    _atom_site_fract_y
    _atom_site_fract_z
    _atom_site_U_iso_or_equiv
    _atom_site_adp_type
    _atom_site_calc_flag
    _atom_site_refinement_flags
    _atom_site_occupancy
    _atom_site_disorder_assembly
    _atom_site_disorder_group
    O O1A 1.39968(18) 0.6458(2) 0.56237(6) 0.0292(3) Uani d . 1 . .
    O O2A 1.1299(2) 0.6247(2) 0.62692(6) 0.0282(3) Uani d . 1 . .
    O O3A 0.84687(17) 0.9461(2) 0.30121(6) 0.0235(3) Uani d . 1 . .
    O O4A 0.56283(19) 0.8966(2) 0.36256(7) 0.0342(4) Uani d . 1 . .
    C C7A 0.7456(2) 0.8934(2) 0.35545(8) 0.0193(3) Uani d . 1 . .
    C C1A 0.8875(2) 0.7614(2) 0.52810(8) 0.0175(3) Uani d . 1 . .
    C C2A 0.7744(2) 0.8188(2) 0.47485(8) 0.0178(3) Uani d . 1 . .
    C C3A 0.8705(2) 0.8287(2) 0.41221(7) 0.0160(3) Uani d . 1 . .
    C C4A 1.0802(2) 0.7779(2) 0.40257(8) 0.0173(3) Uani d . 1 . .
    C C5A 1.1946(2) 0.7216(2) 0.45525(7) 0.0166(3) Uani d . 1 . .
    C C6A 1.0950(2) 0.7158(2) 0.51679(7) 0.0155(3) Uani d . 1 . .
    N N1A 1.2168(2) 0.6579(2) 0.57258(7) 0.0186(3) Uani d . 1 . .
    O O1B 0.08979(19) 0.3360(2) -0.05503(7) 0.0309(3) Uani d . 1 . .
    O O2B 0.3609(2) 0.3677(2) -0.11725(6) 0.0285(3) Uani d . 1 . .
    O O3B 0.64656(17) 0.0180(2) 0.20718(6) 0.0239(3) Uani d . 1 . .
    H H1O3 0.7184 0.0014 0.2370 0.036 Uiso calc R 1 . .
    O O4B 0.91654(18) 0.1156(2) 0.14870(6) 0.0276(3) Uani d . 1 . .
    C C7B 0.7393(2) 0.0931(2) 0.15458(8) 0.0185(3) Uani d . 1 . .
    C C1B 0.2910(2) 0.2478(2) 0.05366(8) 0.0177(3) Uani d . 1 . .
    C C2B 0.4051(2) 0.1875(2) 0.10658(7) 0.0170(3) Uani d . 1 . .
    C C3B 0.6149(2) 0.1559(2) 0.09760(8) 0.0164(3) Uani d . 1 . .
    C C4B 0.7116(2) 0.1852(2) 0.03518(8) 0.0180(3) Uani d . 1 . .
    C C5B 0.5997(2) 0.2440(2) -0.01814(8) 0.0177(3) Uani d . 1 . .
    C C6B 0.3922(2) 0.2731(2) -0.00739(7) 0.0163(3) Uani d . 1 . .
    N N1B 0.2727(2) 0.3303(2) -0.06376(7) 0.0188(3) Uani d . 1 . .
    N N2 0.3773(2) 0.7229(2) 0.23610(7) 0.0261(3) Uani d . 1 . .
    N N3 -0.0247(2) 0.4644(3) 0.21167(9) 0.0355(4) Uani d . 1 . .
    N N4 0.2251(2) 0.1578(2) 0.28541(7) 0.0254(3) Uani d . 1 . .
    C C8 0.4928(3) 0.5748(3) 0.27289(9) 0.0243(4) Uani d . 1 . .
    C C9 0.4450(3) 0.3893(3) 0.28994(9) 0.0242(4) Uani d . 1 . .
    C C10 0.2719(2) 0.3463(3) 0.27034(8) 0.0204(3) Uani d . 1 . .
    C C11 0.1493(2) 0.5011(3) 0.23126(8) 0.0229(3) Uani d . 1 . .
    C C12 0.2073(3) 0.6893(3) 0.21562(9) 0.0241(4) Uani d . 1 . .
    H H1N3 -0.023(4) 0.312(4) 0.2071(13) 0.048(7) Uiso d . 1 . .
    H H2N3 -0.080(4) 0.564(4) 0.1805(15) 0.060(8) Uiso d . 1 . .
    H H1N2 0.431(3) 0.851(4) 0.2220(12) 0.036(6) Uiso d . 1 . .
    H H1N4 0.312(3) 0.070(3) 0.3102(11) 0.028(5) Uiso d . 1 . .
    H H2N4 0.098(3) 0.146(3) 0.2834(11) 0.028(6) Uiso d . 1 . .
    H H1A 0.820(3) 0.765(3) 0.5715(11) 0.027(5) Uiso d . 1 . .
    H H2A 0.630(4) 0.852(3) 0.4818(11) 0.034(6) Uiso d . 1 . .
    H H4A 1.145(3) 0.772(3) 0.3597(11) 0.023(5) Uiso d . 1 . .
    H H5A 1.333(3) 0.687(3) 0.4501(11) 0.027(5) Uiso d . 1 . .
    H H8A 0.599(4) 0.613(4) 0.2850(14) 0.052(8) Uiso d . 1 . .
    H H1B 0.150(4) 0.265(3) 0.0608(11) 0.033(6) Uiso d . 1 . .
    H H2B 0.340(3) 0.173(3) 0.1505(11) 0.029(6) Uiso d . 1 . .
    H H4B 0.857(4) 0.163(4) 0.0290(12) 0.036(6) Uiso d . 1 . .
    H H5B 0.668(4) 0.250(4) -0.0633(12) 0.036(6) Uiso d . 1 . .
    H H9 0.524(4) 0.285(4) 0.3184(12) 0.041(7) Uiso d . 1 . .
    H H12 0.147(3) 0.800(4) 0.1914(12) 0.034(6) Uiso d . 1 . .
loop_
    _atom_site_aniso_label
    _atom_site_aniso_U_11
    _atom_site_aniso_U_22
    _atom_site_aniso_U_33
    _atom_site_aniso_U_12
    _atom_site_aniso_U_13
    _atom_site_aniso_U_23
    O1A 0.0199(6) 0.0440(8) 0.0234(7) -0.0055(5) -0.0076(5) -0.0003(6)
    O2A 0.0303(7) 0.0390(7) 0.0133(6) -0.0033(5) -0.0016(5) -0.0015(5)
    O3A 0.0195(6) 0.0354(7) 0.0147(6) -0.0023(5) -0.0024(4) -0.0030(5)
    O4A 0.0216(6) 0.0494(8) 0.0304(7) -0.0152(6) -0.0123(5) 0.0159(6)
    C7A 0.0211(7) 0.0166(7) 0.0216(8) -0.0049(6) -0.0082(6) -0.0007(6)
    C1A 0.0199(7) 0.0178(7) 0.0150(7) -0.0043(5) -0.0003(6) -0.0026(5)
    C2A 0.0156(7) 0.0178(7) 0.0201(8) -0.0033(5) -0.0021(6) -0.0022(6)
    C3A 0.0173(7) 0.0151(6) 0.0158(7) -0.0034(5) -0.0034(5) -0.0010(5)
    C4A 0.0194(7) 0.0183(7) 0.0140(7) -0.0032(5) -0.0020(5) -0.0018(5)
    C5A 0.0156(7) 0.0186(7) 0.0158(7) -0.0029(5) -0.0015(5) -0.0029(5)
    C6A 0.0178(7) 0.0154(6) 0.0138(7) -0.0029(5) -0.0043(5) -0.0017(5)
    N1A 0.0223(7) 0.0190(6) 0.0151(6) -0.0033(5) -0.0047(5) -0.0026(5)
    O1B 0.0201(6) 0.0475(8) 0.0244(7) -0.0067(5) -0.0078(5) 0.0025(6)
    O2B 0.0286(6) 0.0405(7) 0.0124(6) 0.0004(5) -0.0014(5) -0.0008(5)
    O3B 0.0206(6) 0.0375(7) 0.0136(6) -0.0041(5) -0.0057(4) -0.0020(5)
    O4B 0.0197(6) 0.0396(7) 0.0237(6) -0.0069(5) -0.0077(5) 0.0014(5)
    C7B 0.0193(7) 0.0195(7) 0.0172(7) -0.0010(6) -0.0052(6) -0.0042(6)
    C1B 0.0146(7) 0.0212(7) 0.0179(7) -0.0024(5) -0.0019(5) -0.0050(6)
    C2B 0.0182(7) 0.0206(7) 0.0125(7) -0.0033(5) -0.0023(5) -0.0034(5)
    C3B 0.0173(7) 0.0165(7) 0.0158(7) -0.0025(5) -0.0038(5) -0.0028(5)
    C4B 0.0164(7) 0.0206(7) 0.0174(7) -0.0028(5) -0.0022(5) -0.0040(6)
    C5B 0.0199(7) 0.0189(7) 0.0143(7) -0.0040(5) -0.0011(5) -0.0025(5)
    C6B 0.0185(7) 0.0170(7) 0.0137(7) -0.0025(5) -0.0047(5) -0.0019(5)
    N1B 0.0214(6) 0.0186(6) 0.0161(6) -0.0015(5) -0.0054(5) -0.0021(5)
    N2 0.0330(8) 0.0230(7) 0.0230(8) -0.0063(6) 0.0024(6) -0.0071(6)
    N3 0.0229(8) 0.0494(11) 0.0333(9) -0.0102(7) -0.0129(7) 0.0087(8)
    N4 0.0211(7) 0.0290(8) 0.0251(8) -0.0062(6) -0.0041(6) 0.0025(6)
    C8 0.0315(9) 0.0230(8) 0.0215(8) -0.0065(7) -0.0059(7) -0.0080(6)
    C9 0.0279(8) 0.0240(8) 0.0204(8) -0.0003(7) -0.0063(6) -0.0049(6)
    C10 0.0203(7) 0.0244(8) 0.0156(7) -0.0019(6) 0.0019(6) -0.0057(6)
    C11 0.0168(7) 0.0332(9) 0.0177(8) -0.0018(6) 0.0002(6) -0.0048(6)
    C12 0.0248(8) 0.0243(8) 0.0202(8) 0.0018(6) 0.0007(6) -0.0036(6)
_geom_special_details
;
All s.u.'s (except the s.u. in the dihedral angle between two l.s. planes) are
estimated using the full covariance matrix. The cell s.u.'s are taken into
account individually in the estimation of s.u.'s in distances, angles and
torsion angles; correlations between s.u.'s in cell parameters are only used
when they are defined by crystal symmetry. An approximate (isotropic)
treatment of cell s.u.'s is used for estimating s.u.'s involving l.s. planes.
;
loop_
    _geom_bond_atom_site_label_1
    _geom_bond_atom_site_label_2
    _geom_bond_site_symmetry_2
    _geom_bond_distance
    _geom_bond_publ_flag
    O1A N1A . 1.2269(18) ?
    O2A N1A . 1.2317(18) ?
    O3A C7A . 1.299(2) ?
    O4A C7A . 1.232(2) ?
    C7A C3A . 1.504(2) ?
    C1A C6A . 1.386(2) ?
    C1A C2A . 1.393(2) ?
    C1A H1A . 0.97(2) ?
    C2A C3A . 1.397(2) ?
    C2A H2A . 0.96(2) ?
    C3A C4A . 1.399(2) ?
    C4A C5A . 1.389(2) ?
    C4A H4A . 0.96(2) ?
    C5A C6A . 1.386(2) ?
    C5A H5A . 0.92(2) ?
    C6A N1A . 1.4727(19) ?
    O1B N1B . 1.2307(18) ?
    O2B N1B . 1.2247(18) ?
    O3B C7B . 1.2913(19) ?
    O3B H1O3 . 0.82 ?
    O4B C7B . 1.2355(19) ?
    C7B C3B . 1.505(2) ?
    C1B C6B . 1.386(2) ?
    C1B C2B . 1.393(2) ?
    C1B H1B . 0.94(2) ?
    C2B C3B . 1.396(2) ?
    C2B H2B . 0.98(2) ?
    C3B C4B . 1.400(2) ?
    C4B C5B . 1.390(2) ?
    C4B H4B . 0.97(2) ?
    C5B C6B . 1.384(2) ?
    C5B H5B . 1.00(2) ?
    C6B N1B . 1.473(2) ?
    N2 C8 . 1.347(2) ?
    N2 C12 . 1.353(2) ?
    N2 H1N2 . 1.00(2) ?
    N3 C11 . 1.379(2) ?
    N3 H1N3 . 1.05(3) ?
    N3 H2N3 . 0.92(3) ?
    N4 C10 . 1.364(2) ?
    N4 H1N4 . 0.90(2) ?
    N4 H2N4 . 0.89(2) ?
    C8 C9 . 1.349(2) ?
    C8 H8A . 0.89(3) ?
    C9 C10 . 1.390(2) ?
    C9 H9 . 0.97(2) ?
    C10 C11 . 1.421(2) ?
    C11 C12 . 1.394(3) ?
    C12 H12 . 0.89(2) ?
loop_
    _geom_angle_atom_site_label_1
    _geom_angle_atom_site_label_2
    _geom_angle_atom_site_label_3
    _geom_angle_site_symmetry_1
    _geom_angle_site_symmetry_3
    _geom_angle
    _geom_angle_publ_flag
    O4A C7A O3A . . 125.20(15) ?
    O4A C7A C3A . . 120.56(15) ?
    O3A C7A C3A . . 114.22(13) ?
    C6A C1A C2A . . 118.09(14) ?
    C6A C1A H1A . . 122.4(13) ?
    C2A C1A H1A . . 119.3(13) ?
    C1A C2A C3A . . 120.10(14) ?
    C1A C2A H2A . . 119.2(14) ?
    C3A C2A H2A . . 120.7(14) ?
    C2A C3A C4A . . 120.26(14) ?
    C2A C3A C7A . . 119.19(14) ?
    C4A C3A C7A . . 120.55(14) ?
    C5A C4A C3A . . 120.19(14) ?
    C5A C4A H4A . . 119.4(12) ?
    C3A C4A H4A . . 120.3(12) ?
    C6A C5A C4A . . 118.16(14) ?
    C6A C5A H5A . . 120.1(14) ?
    C4A C5A H5A . . 121.7(14) ?
    C1A C6A C5A . . 123.18(14) ?
    C1A C6A N1A . . 118.74(13) ?
    C5A C6A N1A . . 118.08(13) ?
    O1A N1A O2A . . 123.50(14) ?
    O1A N1A C6A . . 118.07(13) ?
    O2A N1A C6A . . 118.43(13) ?
    C7B O3B H1O3 . . 109.5 ?
    O4B C7B O3B . . 125.03(14) ?
    O4B C7B C3B . . 119.89(14) ?
    O3B C7B C3B . . 115.08(13) ?
    C6B C1B C2B . . 117.96(14) ?
    C6B C1B H1B . . 123.3(15) ?
    C2B C1B H1B . . 118.7(15) ?
    C1B C2B C3B . . 120.33(14) ?
    C1B C2B H2B . . 120.5(13) ?
    C3B C2B H2B . . 119.1(13) ?
    C2B C3B C4B . . 120.01(14) ?
    C2B C3B C7B . . 120.67(14) ?
    C4B C3B C7B . . 119.31(13) ?
    C5B C4B C3B . . 120.32(14) ?
    C5B C4B H4B . . 119.7(14) ?
    C3B C4B H4B . . 120.0(14) ?
    C6B C5B C4B . . 118.05(14) ?
    C6B C5B H5B . . 121.0(14) ?
    C4B C5B H5B . . 120.6(14) ?
    C5B C6B C1B . . 123.32(14) ?
    C5B C6B N1B . . 118.39(14) ?
    C1B C6B N1B . . 118.28(13) ?
    O2B N1B O1B . . 123.15(14) ?
    O2B N1B C6B . . 118.26(13) ?
    O1B N1B C6B . . 118.58(13) ?
    C8 N2 C12 . . 120.32(15) ?
    C8 N2 H1N2 . . 116.5(14) ?
    C12 N2 H1N2 . . 122.9(14) ?
    C11 N3 H1N3 . . 114.8(14) ?
    C11 N3 H2N3 . . 112.8(18) ?
    H1N3 N3 H2N3 . . 119(2) ?
    C10 N4 H1N4 . . 113.8(14) ?
    C10 N4 H2N4 . . 117.7(14) ?
    H1N4 N4 H2N4 . . 124(2) ?
    N2 C8 C9 . . 121.67(17) ?
    N2 C8 H8A . . 113.6(18) ?
    C9 C8 H8A . . 124.7(18) ?
    C8 C9 C10 . . 120.49(16) ?
    C8 C9 H9 . . 121.6(14) ?
    C10 C9 H9 . . 117.7(14) ?
    N4 C10 C9 . . 121.17(15) ?
    N4 C10 C11 . . 120.42(16) ?
    C9 C10 C11 . . 118.34(16) ?
    N3 C11 C12 . . 121.98(16) ?
    N3 C11 C10 . . 119.85(16) ?
    C12 C11 C10 . . 118.13(16) ?
    N2 C12 C11 . . 121.03(16) ?
    N2 C12 H12 . . 110.3(14) ?
    C11 C12 H12 . . 128.6(15) ?
loop_
    _geom_torsion_atom_site_label_1
    _geom_torsion_atom_site_label_2
    _geom_torsion_atom_site_label_3
    _geom_torsion_atom_site_label_4
    _geom_torsion_site_symmetry_1
    _geom_torsion_site_symmetry_2
    _geom_torsion_site_symmetry_3
    _geom_torsion_site_symmetry_4
    _geom_torsion
    _geom_torsion_publ_flag
    C6A C1A C2A C3A . . . . 0.1(2) ?
    C1A C2A C3A C4A . . . . 1.0(2) ?
    C1A C2A C3A C7A . . . . -179.27(14) ?
    O4A C7A C3A C2A . . . . -15.2(2) ?
    O3A C7A C3A C2A . . . . 163.72(14) ?
    O4A C7A C3A C4A . . . . 164.48(16) ?
    O3A C7A C3A C4A . . . . -16.6(2) ?
    C2A C3A C4A C5A . . . . -1.4(2) ?
    C7A C3A C4A C5A . . . . 178.91(14) ?
    C3A C4A C5A C6A . . . . 0.6(2) ?
    C2A C1A C6A C5A . . . . -1.0(2) ?
    C2A C1A C6A N1A . . . . 179.05(13) ?
    C4A C5A C6A C1A . . . . 0.7(2) ?
    C4A C5A C6A N1A . . . . -179.40(13) ?
    C1A C6A N1A O1A . . . . -169.88(14) ?
    C5A C6A N1A O1A . . . . 10.2(2) ?
    C1A C6A N1A O2A . . . . 10.0(2) ?
    C5A C6A N1A O2A . . . . -169.97(14) ?
    C6B C1B C2B C3B . . . . 0.5(2) ?
    C1B C2B C3B C4B . . . . 0.2(2) ?
    C1B C2B C3B C7B . . . . 179.27(14) ?
    O4B C7B C3B C2B . . . . -161.34(15) ?
    O3B C7B C3B C2B . . . . 18.6(2) ?
    O4B C7B C3B C4B . . . . 17.8(2) ?
    O3B C7B C3B C4B . . . . -162.32(14) ?
    C2B C3B C4B C5B . . . . -0.6(2) ?
    C7B C3B C4B C5B . . . . -179.72(14) ?
    C3B C4B C5B C6B . . . . 0.3(2) ?
    C4B C5B C6B C1B . . . . 0.4(2) ?
    C4B C5B C6B N1B . . . . -178.44(13) ?
    C2B C1B C6B C5B . . . . -0.8(2) ?
    C2B C1B C6B N1B . . . . 178.02(13) ?
    C5B C6B N1B O2B . . . . -6.6(2) ?
    C1B C6B N1B O2B . . . . 174.52(14) ?
    C5B C6B N1B O1B . . . . 172.62(14) ?
    C1B C6B N1B O1B . . . . -6.3(2) ?
    C12 N2 C8 C9 . . . . 0.6(3) ?
    N2 C8 C9 C10 . . . . -0.7(3) ?
    C8 C9 C10 N4 . . . . 177.85(16) ?
    C8 C9 C10 C11 . . . . 1.0(3) ?
    N4 C10 C11 N3 . . . . 4.0(3) ?
    C9 C10 C11 N3 . . . . -179.15(16) ?
    N4 C10 C11 C12 . . . . -178.05(16) ?
    C9 C10 C11 C12 . . . . -1.2(2) ?
    C8 N2 C12 C11 . . . . -0.8(3) ?
    N3 C11 C12 N2 . . . . 179.05(17) ?
    C10 C11 C12 N2 . . . . 1.1(2) ?
loop_
    _geom_hbond_atom_site_label_D
    _geom_hbond_atom_site_label_H
    _geom_hbond_atom_site_label_A
    _geom_hbond_site_symmetry_A
    _geom_hbond_distance_DH
    _geom_hbond_distance_HA
    _geom_hbond_distance_DA
    _geom_hbond_angle_DHA
    O3B H1O3 O3A 1_545 0.82 1.65 2.463(2) 173
    N3 H1N3 O4B 1_455 1.05(3) 2.08(3) 3.008(3) 146(2)
    N3 H2N3 O2B 2_565 0.92(3) 2.39(3) 3.129(2) 138(2)
    N2 H1N2 O3B 1_565 1.00(2) 2.00(2) 2.929(2) 154(2)
    N4 H1N4 O4A 1_545 0.90(2) 2.18(2) 3.068(2) 169(2)
    N4 H2N4 O3A 1_445 0.89(2) 2.35(2) 3.152(2) 150(2)
    C1B H1B O4B 1_455 0.94(2) 2.52(2) 3.231(2) 133(2)
    C4B H4B O1B 1_655 0.97(2) 2.54(2) 3.250(2) 130(2)
    C12 H12 O4B 1_465 0.89(2) 2.50(2) 3.376(2) 165(2)
