# Supplementary material for: 3,4-Diamino­pyridinium 4-nitro­benzoate–4-nitro­benzoic acid (1/1)
Source: Acta Crystallogr Sect E Struct Rep Online. 2009 Jul 18;65(Pt 8):o1887–8. doi: 10.1107/S1600536809027354 (PMC2977481; doi:10.1107/S1600536809027354)
Supplement: Supplementary file 2 [file e-65-o1887-Isup2.hkl]

#
# h,k,l, Fc-squared, Fo-squared, sigma(Fo-squared) and status flag
#
data_I
_shelx_title ' ap1hm in P-1 (100K)'
_shelx_refln_list_code          4
_shelx_F_calc_maximum      218.91
_exptl_crystal_F_000       460.00
_reflns_d_resolution_high  0.7108
 
loop_
 _symmetry_equiv_pos_as_xyz
 'x, y, z'
 '-x, -y, -z'
 
_cell_length_a     6.8073
_cell_length_b     6.8087
_cell_length_c    21.0171
_cell_angle_alpha  80.859
_cell_angle_beta   83.253
_cell_angle_gamma  78.549
 
_shelx_F_squared_multiplier     1.000
 
loop_
 _refln_index_h
 _refln_index_k
 _refln_index_l
 _refln_F_squared_calc
 _refln_F_squared_meas
 _refln_F_squared_sigma
 _refln_observed_status
   1   0   0       64.59       45.80      1.01 o
   2   0   0     1532.32     1332.94     18.39 o
   3   0   0       57.73       75.01      1.64 o
   4   0   0     1093.94     1350.79     15.85 o
   5   0   0       17.26       18.16      1.22 o
   6   0   0      587.11      480.24      9.32 o
   7   0   0        0.39        0.48      1.30 o
   8   0   0      117.84      136.10      6.45 o
   9   0   0       14.50       14.80      3.52 o
  -9   1   0       50.16       66.28      9.21 o
  -8   1   0        7.29        7.43      6.04 o
  -7   1   0        9.62        5.68      1.55 o
  -6   1   0      400.23      382.07      7.23 o
  -5   1   0       20.44       17.85      1.46 o
  -4   1   0        4.81        5.16      0.72 o
  -3   1   0      127.53      113.56      1.88 o
  -2   1   0     1127.93     1151.97     14.03 o
  -1   1   0        0.89        5.29      0.48 o
   0   1   0        2.68       -0.83      0.42 o
   1   1   0      273.98      259.82      5.18 o
   2   1   0      227.12      190.60      3.25 o
   3   1   0      386.67      382.20      5.57 o
   4   1   0       30.26       28.92      1.25 o
   5   1   0       72.47       65.52      2.06 o
   6   1   0       76.17       59.19      3.23 o
   7   1   0        3.34        1.76      1.29 o
   8   1   0       12.21        5.16      1.96 o
   9   1   0       25.72       36.56      5.77 o
  -8   2   0        0.69       -0.42      2.00 o
  -7   2   0       29.82       27.19      2.74 o
  -6   2   0      637.83      640.25     13.91 o
  -5   2   0       31.52       35.32      2.86 o
  -4   2   0      525.89      494.49      6.82 o
  -3   2   0       35.38       36.61      1.08 o
  -2   2   0     1717.00     1812.48     18.14 o
  -1   2   0      417.80      413.55      5.19 o
   0   2   0     5940.82     6231.98     75.04 o
   1   2   0      240.21      251.15      5.88 o
   2   2   0        2.10        0.22      0.46 o
   3   2   0        5.24       -0.19      0.50 o
   4   2   0     2802.08     3159.90     41.11 o
   5   2   0        0.01       -0.23      0.73 o
   6   2   0      285.13      236.57      6.77 o
   7   2   0       12.09       12.46      2.18 o
   8   2   0        0.78        0.64      1.56 o
   9   2   0        0.38        1.15      2.03 o
  -8   3   0       16.42       23.46      4.47 o
  -7   3   0        1.33        0.48      1.64 o
  -6   3   0       20.52       16.50      2.23 o
  -5   3   0        2.00        3.22      1.01 o
  -4   3   0      332.50      321.76      5.85 o
  -3   3   0       72.26       59.09      1.57 o
  -2   3   0      308.00      298.76      3.93 o
  -1   3   0        6.83        6.70      0.57 o
   0   3   0      327.91      284.22      3.67 o
   1   3   0      541.54      504.67      6.26 o
   2   3   0        8.88       13.62      0.96 o
   3   3   0        4.24        7.86      0.82 o
   4   3   0       17.93       20.83      1.83 o
   5   3   0        2.33        1.78      1.04 o
   6   3   0        0.01       -0.50      1.23 o
   7   3   0      117.35      111.10      6.64 o
   8   3   0        2.68        3.39      2.47 o
   9   3   0        3.41        3.99      4.34 o
  -7   4   0        5.95        3.23      3.08 o
  -6   4   0        0.07        1.44      1.67 o
  -5   4   0        3.44        1.70      1.34 o
  -4   4   0        4.15        3.67      1.01 o
  -3   4   0       62.23       63.69      2.15 o
  -2   4   0        3.28        4.31      0.65 o
  -1   4   0        0.16        0.58      0.45 o
   0   4   0      308.73      300.04      3.83 o
   1   4   0      296.09      308.42      4.11 o
   2   4   0       45.37       57.22      1.84 o
   3   4   0        9.18        7.13      0.82 o
   4   4   0      677.03      691.93     15.10 o
   5   4   0        0.18        0.42      1.27 o
   6   4   0      665.54      648.96     16.70 o
   7   4   0       22.54       18.71      4.91 o
   8   4   0      158.01      163.89      8.86 o
   9   4   0       27.97       39.81      5.18 o
  -7   5   0        2.70       -0.56      2.90 o
  -6   5   0        1.59        0.85      4.16 o
  -5   5   0       75.12       65.69      4.10 o
  -4   5   0       87.13       95.26      4.08 o
  -3   5   0       11.75       12.93      3.04 o
  -2   5   0      105.45      101.13      2.89 o
  -1   5   0      233.56      215.46      3.67 o
   0   5   0       34.81       27.99      1.46 o
   1   5   0        9.72       11.94      0.85 o
   2   5   0        1.12        2.49      0.87 o
   3   5   0        0.87        1.17      0.85 o
   4   5   0        0.48        2.87      1.26 o
   5   5   0       33.09       32.44      3.31 o
   6   5   0      107.55      110.70      6.74 o
   7   5   0        2.32        4.75      2.54 o
   8   5   0        8.01        5.91      3.13 o
  -6   6   0        4.68        6.26      3.27 o
  -5   6   0       14.83       12.85      3.44 o
  -4   6   0        4.37        4.05      1.67 o
  -3   6   0       22.44       27.84      2.55 o
  -2   6   0       53.97       50.54      2.66 o
  -1   6   0      101.88      118.83      3.61 o
   0   6   0       57.25       49.93      1.98 o
   1   6   0        4.29        3.28      0.91 o
   2   6   0      358.13      335.09      6.74 o
   3   6   0        5.74        4.11      1.29 o
   4   6   0        2.47        5.27      1.68 o
   5   6   0       58.08       66.62      5.38 o
   6   6   0       10.22       11.20      3.08 o
   7   6   0       16.65       13.98      3.53 o
   8   6   0       28.25       25.75      5.93 o
  -4   7   0        2.89       -0.08      1.77 o
  -3   7   0        3.14        1.70      2.05 o
  -2   7   0      136.55      115.91      4.41 o
  -1   7   0        8.09        7.99      1.55 o
   0   7   0        7.31        9.57      1.36 o
   1   7   0       50.41       44.16      3.24 o
   2   7   0       22.02       30.04      2.67 o
   3   7   0        2.76        1.15      1.33 o
   4   7   0        0.56       -0.04      1.57 o
   5   7   0       33.83       44.21      5.06 o
   6   7   0        7.81       10.57      3.42 o
   7   7   0        4.74        4.95      3.28 o
  -3   8   0       12.74       14.78      3.92 o
  -2   8   0       37.58       36.44      4.38 o
  -1   8   0       12.66       10.93      1.90 o
   0   8   0        6.71        8.09      3.16 o
   1   8   0        0.17        0.46      2.82 o
   2   8   0        0.54       -0.05      1.47 o
   3   8   0       14.74       19.49      3.02 o
   4   8   0       16.09       10.29      2.33 o
   5   8   0        7.43        7.21      2.93 o
   6   8   0       26.16       31.08      5.01 o
  -1   9   0       11.02        5.85      3.10 o
   0   9   0        8.69       17.14      3.58 o
   1   9   0        0.12       -1.27      2.36 o
   2   9   0       17.40       17.16      4.12 o
   3   9   0       80.90       86.92     12.24 o
   4   9   0       16.33       14.33      3.16 o
  -4  -9   1       17.63       26.53      4.75 o
  -3  -9   1        7.64        5.33      2.38 o
  -2  -9   1        0.20        1.86      2.66 o
  -1  -9   1        1.71        2.94      2.62 o
   0  -9   1       37.70       45.68      6.79 o
   1  -9   1      108.06      103.60     12.29 o
  -6  -8   1       12.19       15.16      3.93 o
  -5  -8   1        0.52       -1.43      3.32 o
  -4  -8   1        2.27        2.74      1.98 o
  -3  -8   1        0.01        2.47      1.76 o
  -2  -8   1        6.84        5.32      1.75 o
  -1  -8   1        0.99       -0.56      2.01 o
   0  -8   1        0.86        3.28      2.22 o
   1  -8   1       12.17       10.49      1.67 o
   2  -8   1        0.19        3.16      1.72 o
   3  -8   1        3.21        1.99      2.01 o
  -7  -7   1        2.07        0.82      3.33 o
  -6  -7   1        1.12        4.36      2.97 o
  -5  -7   1       29.79       30.63      3.62 o
  -4  -7   1       26.12       27.18      2.95 o
  -3  -7   1        0.12        0.30      1.20 o
  -2  -7   1       19.31       23.81      2.40 o
  -1  -7   1       11.38        9.99      1.39 o
   0  -7   1        4.98        3.54      1.10 o
   1  -7   1      128.22      141.31      4.72 o
   2  -7   1        2.55        1.31      2.28 o
   3  -7   1      160.53      166.70      5.96 o
   4  -7   1        0.01       -0.96      1.77 o
  -8  -6   1        0.01        4.42      3.22 o
  -7  -6   1       10.33       15.50      3.56 o
  -6  -6   1       33.28       33.93      4.61 o
  -5  -6   1        2.87        1.66      2.07 o
  -4  -6   1       53.70       59.77      3.45 o
  -3  -6   1      187.94      176.73      5.28 o
  -2  -6   1      113.16      104.39      3.43 o
  -1  -6   1       52.15       60.49      2.14 o
   0  -6   1       66.31       67.28      2.30 o
   1  -6   1       87.84       79.85      3.03 o
   2  -6   1       61.33       57.83      3.00 o
   3  -6   1       89.81       89.16      4.02 o
   4  -6   1       11.06       11.74      2.10 o
   5  -6   1       23.95       23.79      4.15 o
   6  -6   1        2.32        6.45      3.94 o
  -8  -5   1       20.38       17.20      3.87 o
  -7  -5   1        2.59        4.78      2.56 o
  -6  -5   1        3.26        5.54      2.55 o
  -5  -5   1      304.99      307.75      9.82 o
  -4  -5   1        3.10        1.78      0.99 o
  -3  -5   1      524.24      538.97     10.25 o
  -2  -5   1        0.06        0.74      0.61 o
  -1  -5   1       36.12       34.74      1.30 o
   0  -5   1      241.74      235.29      3.91 o
   1  -5   1       58.15       63.03      1.90 o
   2  -5   1        4.00        4.48      1.01 o
   3  -5   1       25.91       26.40      4.21 o
   4  -5   1        7.57        5.20      1.77 o
   5  -5   1      118.13      119.39      7.28 o
   6  -5   1       58.00       57.67      5.84 o
   7  -5   1       25.12       29.30      5.10 o
  -9  -4   1        6.22       17.62      4.11 o
  -8  -4   1       53.55       60.84      8.57 o
  -7  -4   1       18.32       18.31      3.39 o
  -6  -4   1        9.78        9.29      2.07 o
  -5  -4   1       10.39        4.26      1.90 o
  -4  -4   1       19.58       22.58      1.73 o
  -3  -4   1      242.05      233.23      4.25 o
  -2  -4   1        2.93        2.53      0.57 o
  -1  -4   1      767.61      826.17      9.44 o
   0  -4   1       48.61       44.66      1.27 o
   1  -4   1      240.16      249.24      3.58 o
   2  -4   1        1.06        0.16      0.50 o
   3  -4   1       64.03       67.45      2.17 o
   4  -4   1       32.16       24.06      1.63 o
   5  -4   1        7.42        6.04      1.51 o
   6  -4   1        3.29        1.38      1.60 o
   7  -4   1       41.98       44.41      5.62 o
  -9  -3   1        0.85       -0.08      2.68 o
  -8  -3   1       28.84       14.69      4.22 o
  -7  -3   1       33.83       38.32      4.37 o
  -6  -3   1       89.56       88.59      5.33 o
  -5  -3   1      321.95      304.21      8.15 o
  -4  -3   1       27.64       31.60      1.60 o
  -3  -3   1       51.23       52.32      1.69 o
  -2  -3   1       45.35       47.23      1.50 o
  -1  -3   1      348.06      412.45      5.50 o
   0  -3   1      104.51       89.29      1.74 o
   1  -3   1      414.20      408.50      4.97 o
   2  -3   1       20.87       22.00      0.91 o
   3  -3   1      218.75      253.25      3.69 o
   4  -3   1       17.71       16.13      1.58 o
   5  -3   1      509.42      487.92     10.39 o
   6  -3   1       12.68        7.99      1.73 o
   7  -3   1       64.73       81.45      7.44 o
   8  -3   1        0.03       -0.56      2.05 o
  -9  -2   1       52.69       59.42      6.19 o
  -8  -2   1        0.32        1.87      1.85 o
  -7  -2   1     1467.70     1352.71     29.35 o
  -6  -2   1       70.18       72.08      3.63 o
  -5  -2   1        0.19        6.07      1.50 o
  -4  -2   1       17.81       24.32      1.25 o
  -3  -2   1       22.00       17.17      1.06 o
  -2  -2   1       61.77       71.47      1.91 o
  -1  -2   1     6261.08     6616.53     85.92 o
   0  -2   1        8.46       10.09      0.59 o
   1  -2   1       91.98      104.00      1.95 o
   2  -2   1      382.90      314.52      3.90 o
   3  -2   1      101.81      144.09      2.26 o
   4  -2   1        1.65        1.13      0.57 o
   5  -2   1       31.89       28.90      2.71 o
   6  -2   1       78.11       70.79      3.96 o
   7  -2   1      134.30      143.38      5.94 o
   8  -2   1        4.56       10.61      2.52 o
  -9  -1   1        1.19        5.11      2.32 o
  -8  -1   1        0.05        0.33      1.66 o
  -7  -1   1       12.57       13.98      2.28 o
  -6  -1   1       12.24        8.07      1.27 o
  -5  -1   1       19.55       15.60      1.19 o
  -4  -1   1       27.35       26.28      1.27 o
  -3  -1   1       56.18       56.37      1.53 o
  -2  -1   1        3.85        3.85      0.58 o
  -1  -1   1     3437.43     3566.50     60.87 o
   0  -1   1       22.15       21.80      1.24 o
   1  -1   1     2491.11     2431.13     29.84 o
   2  -1   1       39.42       30.20      1.24 o
   3  -1   1      375.35      451.93      6.10 o
   4  -1   1        2.61        0.79      0.52 o
   5  -1   1       19.04       25.96      1.66 o
   6  -1   1      126.68      133.17      4.07 o
   7  -1   1        8.88        7.01      2.15 o
   8  -1   1        0.35       -0.58      2.20 o
   9  -1   1       35.30       47.89      6.98 o
  -9   0   1      351.84      423.44     13.17 o
  -8   0   1        0.09       -0.23      1.59 o
  -7   0   1       50.22       21.90      2.21 o
  -6   0   1        0.15       -0.14      1.19 o
  -5   0   1        0.02        2.50      0.77 o
  -4   0   1      309.09      297.21      4.55 o
  -3   0   1     1052.60     1226.72     14.79 o
  -2   0   1       27.41       21.39      0.85 o
  -1   0   1     4586.69     4593.19     61.92 o
   0   0   1        7.46       -0.03      0.03 o
   1   0   1      453.92      389.04      4.91 o
   2   0   1       27.21       22.59      0.79 o
   3   0   1     6277.72     6382.65     75.35 o
   4   0   1      161.69      153.31      2.77 o
   5   0   1      100.30      150.04      3.62 o
   6   0   1        5.43        3.28      1.21 o
   7   0   1        0.05        0.16      1.20 o
   8   0   1        5.65        6.27      2.09 o
   9   0   1       57.78       60.64      5.66 o
  -9   1   1      130.77      148.99      7.13 o
  -8   1   1        7.98        5.11      2.37 o
  -7   1   1       41.99       39.60      2.88 o
  -6   1   1      301.87      283.36      5.95 o
  -5   1   1       30.48       31.55      1.79 o
  -4   1   1        3.79        9.25      0.67 o
  -3   1   1       32.48       28.06      0.84 o
  -2   1   1       73.10       67.02      1.44 o
  -1   1   1     1137.16     1246.03     15.60 o
   0   1   1        2.93       -0.99      0.49 o
   1   1   1        8.69       26.39      0.72 o
   2   1   1        0.32       -0.68      0.34 o
   3   1   1      158.56      143.14      2.52 o
   4   1   1      815.92      837.12     11.35 o
   5   1   1        7.95        7.73      0.94 o
   6   1   1       96.32       76.51      3.63 o
   7   1   1       18.95       10.77      1.95 o
   8   1   1        1.48       -0.83      1.54 o
   9   1   1       69.52       65.64      5.14 o
  -8   2   1        0.05        1.44      2.00 o
  -7   2   1      206.80      229.91      7.23 o
  -6   2   1       22.48       20.50      2.21 o
  -5   2   1       23.67       10.68      1.30 o
  -4   2   1        2.49        1.56      0.57 o
  -3   2   1     1961.21     2083.49     21.26 o
  -2   2   1      128.02       93.02      1.65 o
  -1   2   1     4146.06     4172.29     57.14 o
   0   2   1       51.91       41.70      1.08 o
   1   2   1    29981.75    30019.59    451.62 o
   2   2   1       51.61       57.62      1.39 o
   3   2   1      259.16      250.26      3.94 o
   4   2   1       14.60       15.60      1.03 o
   5   2   1        5.97        9.47      1.28 o
   6   2   1      123.09      120.20      4.47 o
   7   2   1       43.05       34.30      3.14 o
   8   2   1       15.20       14.98      3.03 o
   9   2   1      173.25      194.17      8.06 o
  -8   3   1       13.31       24.46     12.90 o
  -7   3   1        0.04       -0.98      1.60 o
  -6   3   1       20.85       23.58      2.58 o
  -5   3   1       52.02       52.53      2.16 o
  -4   3   1       31.64       27.51      1.92 o
  -3   3   1      127.53      157.41      2.65 o
  -2   3   1       39.01       40.14      1.34 o
  -1   3   1      968.95     1014.74     11.20 o
   0   3   1      326.11      288.48      3.73 o
   1   3   1      616.81      572.75      7.67 o
   2   3   1       19.39       28.57      1.16 o
   3   3   1       24.40       34.45      1.39 o
   4   3   1       63.62       63.93      2.15 o
   5   3   1      229.31      224.06      6.43 o
   6   3   1       24.01       16.67      2.36 o
   7   3   1        0.79        3.25      2.18 o
   8   3   1        0.15        2.49      3.17 o
   9   3   1        0.82        2.01      2.56 o
  -7   4   1        3.31        3.44      3.58 o
  -6   4   1        0.00       -1.64      2.15 o
  -5   4   1      260.87      254.20      6.55 o
  -4   4   1        0.38        1.81      0.91 o
  -3   4   1       58.90       71.89      2.09 o
  -2   4   1       14.83       13.69      1.07 o
  -1   4   1      441.87      495.52      5.89 o
   0   4   1      420.32      389.50      4.83 o
   1   4   1     3934.87     4173.92     44.50 o
   2   4   1      427.95      470.40      7.13 o
   3   4   1      105.63      106.01      2.85 o
   4   4   1        1.61        1.66      1.19 o
   5   4   1      783.96      817.99     17.66 o
   6   4   1        0.27        0.06      1.46 o
   7   4   1      679.24      643.26     19.55 o
   8   4   1        0.01       -1.31      1.96 o
   9   4   1        3.46        4.60      3.01 o
  -7   5   1        0.02       -1.37      2.59 o
  -6   5   1       21.87       24.41      4.34 o
  -5   5   1      378.86      393.17     10.06 o
  -4   5   1        4.74        5.98      1.88 o
  -3   5   1       47.87       63.40      3.31 o
  -2   5   1        1.30        0.42      0.80 o
  -1   5   1      250.26      228.70      3.91 o
   0   5   1      117.71      112.11      2.40 o
   1   5   1       71.97       82.92      2.10 o
   2   5   1       46.44       42.75      2.04 o
   3   5   1        5.33        4.49      1.06 o
   4   5   1       15.50       11.77      1.85 o
   5   5   1      172.82      168.03      6.64 o
   6   5   1       28.42       26.36      3.75 o
   7   5   1        0.35       -0.54      1.99 o
   8   5   1        6.02        2.24      2.69 o
  -6   6   1        2.70        2.81      2.96 o
  -5   6   1       12.59        6.39      2.25 o
  -4   6   1       27.96       32.47      3.19 o
  -3   6   1        5.19        6.01      1.60 o
  -2   6   1       80.67       86.97      3.50 o
  -1   6   1      229.00      195.84      4.40 o
   0   6   1        9.82        6.84      0.90 o
   1   6   1      179.02      190.07      4.05 o
   2   6   1       22.97       33.61      2.03 o
   3   6   1       28.94       31.93      2.21 o
   4   6   1        0.03        0.21      1.64 o
   5   6   1      344.49      366.24     12.91 o
   6   6   1        2.89        1.74      3.17 o
   7   6   1        1.34       -0.06      2.17 o
   8   6   1       28.32       26.61      4.66 o
  -5   7   1       14.35       15.72      3.74 o
  -4   7   1       62.04       71.06      4.09 o
  -3   7   1       30.41       36.34      3.22 o
  -2   7   1        0.03        0.23      1.99 o
  -1   7   1       26.16       27.80      2.17 o
   0   7   1        0.80        1.17      1.16 o
   1   7   1        3.43        0.59      1.20 o
   2   7   1       14.29       10.76      1.83 o
   3   7   1       54.66       51.00      3.14 o
   4   7   1        0.37        1.21      2.18 o
   5   7   1       70.82       71.24      6.02 o
   6   7   1       12.62       18.34      3.66 o
   7   7   1       25.76       24.86      4.61 o
  -3   8   1        0.00        1.20      1.92 o
  -2   8   1        3.29        2.27      1.57 o
  -1   8   1        1.70        0.49      1.55 o
   0   8   1        2.81        5.94      2.41 o
   1   8   1        4.41        3.88      1.74 o
   2   8   1       22.14       17.75      2.47 o
   3   8   1        0.28       -2.36      1.54 o
   4   8   1        1.07        2.86      1.97 o
   5   8   1        9.22        2.33      3.32 o
   6   8   1       85.39       86.26      8.08 o
  -1   9   1       17.31       11.07      3.25 o
   0   9   1       15.07       21.19      3.83 o
   1   9   1       19.19       17.97      3.49 o
   2   9   1       20.11       17.33      3.52 o
   3   9   1       11.81       12.27      2.75 o
   4   9   1       14.88       17.00      2.96 o
  -4  -9   2      144.89      153.35     12.19 o
  -3  -9   2       32.57       32.44      3.78 o
  -2  -9   2       29.89       24.85      4.24 o
  -1  -9   2        3.90        6.14      3.00 o
   0  -9   2       33.19       26.74      4.11 o
  -6  -8   2        0.92       -0.63      2.41 o
  -5  -8   2       85.21       86.88      6.17 o
  -4  -8   2        9.17       10.15      2.76 o
  -3  -8   2       68.32       77.97      4.67 o
  -2  -8   2       54.79       61.55      4.28 o
  -1  -8   2        9.36       10.40      3.02 o
   0  -8   2        3.66        1.91      1.71 o
   1  -8   2        3.86        4.24      1.65 o
   2  -8   2       22.88       31.28      3.97 o
   3  -8   2        9.08       12.21      3.26 o
  -7  -7   2       32.47       30.96      5.17 o
  -6  -7   2        0.69        0.56      2.15 o
  -5  -7   2        7.41        6.60      2.05 o
  -4  -7   2        5.78        5.44      1.91 o
  -3  -7   2       37.09       36.86      4.42 o
  -2  -7   2       45.58       47.99      6.64 o
  -1  -7   2        0.42        0.83      0.92 o
   0  -7   2       15.55       11.09      1.47 o
   1  -7   2       18.85       21.77      2.22 o
   2  -7   2       11.05       10.70      2.03 o
   3  -7   2        0.39        0.98      1.77 o
   4  -7   2      476.22      503.28     14.90 o
  -8  -6   2       15.54       11.29      5.16 o
  -7  -6   2        3.83        3.77      2.91 o
  -6  -6   2       11.32       11.50      3.16 o
  -5  -6   2       10.43        9.72      2.05 o
  -4  -6   2        1.82        1.55      1.40 o
  -3  -6   2       15.86       12.82      1.74 o
  -2  -6   2       16.47        9.35      1.14 o
  -1  -6   2        0.05        0.18      0.70 o
   0  -6   2       73.51       63.32      2.28 o
   1  -6   2       18.35       19.17      1.76 o
   2  -6   2        0.01        0.89      1.08 o
   3  -6   2       38.52       31.90      2.70 o
   4  -6   2      109.24      103.19      4.44 o
   5  -6   2       18.19        9.42      3.21 o
   6  -6   2        0.94       -0.09      2.68 o
  -8  -5   2        0.91        0.46      2.75 o
  -7  -5   2        1.18        1.95      2.31 o
  -6  -5   2        5.70        5.87      2.46 o
  -5  -5   2        8.54       10.41      1.78 o
  -4  -5   2       41.92       48.74      3.35 o
  -3  -5   2        4.80        6.08      1.25 o
  -2  -5   2       68.53       70.29      2.03 o
  -1  -5   2        5.00        7.31      0.80 o
   0  -5   2      420.82      365.91      5.27 o
   1  -5   2      225.66      215.26      3.72 o
   2  -5   2     1055.57     1050.26     15.16 o
   3  -5   2        9.60        8.41      1.49 o
   4  -5   2       29.23       32.57      2.57 o
   5  -5   2       14.89       10.00      3.17 o
   6  -5   2        4.79        1.88      2.85 o
  -9  -4   2       12.76       10.77      6.07 o
  -8  -4   2       18.76       13.14      3.40 o
  -7  -4   2       24.94       21.74      3.82 o
  -6  -4   2       36.90       39.69      3.70 o
  -5  -4   2       60.41       51.38      2.63 o
  -4  -4   2      230.55      221.54      5.30 o
  -3  -4   2      206.07      189.79      3.77 o
  -2  -4   2       25.03       23.45      0.99 o
  -1  -4   2       10.54       11.66      0.76 o
   0  -4   2       83.57       83.34      1.73 o
   1  -4   2        0.97        0.92      0.51 o
   2  -4   2       44.34       57.82      1.62 o
   3  -4   2       69.75       69.53      2.20 o
   4  -4   2       44.09       42.87      2.02 o
   5  -4   2       14.55       15.72      2.11 o
   6  -4   2        8.50        6.39      1.94 o
   7  -4   2        3.47        3.61      2.07 o
  -9  -3   2        0.66        0.84      2.71 o
  -8  -3   2       17.11       11.39      3.11 o
  -7  -3   2       14.34        6.34      2.57 o
  -6  -3   2       56.59       59.66      5.58 o
  -5  -3   2        0.29        2.84      1.06 o
  -4  -3   2       10.63       13.92      1.12 o
  -3  -3   2       65.94       81.17      2.01 o
  -2  -3   2      598.58      613.45      7.51 o
  -1  -3   2      823.78      798.31      9.44 o
   0  -3   2      179.42      222.29      3.07 o
   1  -3   2        4.48        2.91      0.46 o
   2  -3   2        5.93        9.97      0.77 o
   3  -3   2       80.02       67.32      2.18 o
   4  -3   2      285.74      288.74      6.79 o
   5  -3   2        2.01        1.96      1.34 o
   6  -3   2       71.89       79.30      4.33 o
   7  -3   2        4.04        1.46      1.66 o
   8  -3   2        0.23        2.67      2.14 o
  -9  -2   2        0.59        1.95      2.57 o
  -8  -2   2        6.29        4.33      4.81 o
  -7  -2   2        2.74        2.51      1.65 o
  -6  -2   2      361.15      399.39      8.17 o
  -5  -2   2        2.18        4.09      0.90 o
  -4  -2   2        0.20        0.74      0.59 o
  -3  -2   2        7.15        3.32      0.49 o
  -2  -2   2      455.61      451.12      6.79 o
  -1  -2   2      272.14      264.99      5.35 o
   0  -2   2      514.86      506.82      6.74 o
   1  -2   2      391.69      373.99      4.55 o
   2  -2   2      985.30     1057.10     11.05 o
   3  -2   2        9.07       10.81      0.64 o
   4  -2   2       85.29       80.66      2.42 o
   5  -2   2       24.20       22.57      1.89 o
   6  -2   2      120.35      129.83      4.72 o
   7  -2   2       12.69        8.19      2.39 o
   8  -2   2        1.85        3.79      2.38 o
  -9  -1   2       39.44       48.31      4.69 o
  -8  -1   2        5.76        1.16      1.56 o
  -7  -1   2      284.05      246.19      7.39 o
  -6  -1   2        8.26        2.31      1.10 o
  -5  -1   2       28.45       27.08      1.53 o
  -4  -1   2        0.19        0.27      0.47 o
  -3  -1   2       63.47       62.80      1.66 o
  -2  -1   2      192.14      134.49      2.54 o
  -1  -1   2       12.05       13.83      0.99 o
   0  -1   2       54.83       65.84      2.05 o
   1  -1   2       46.23       23.63      0.99 o
   2  -1   2     1827.07     1820.85     22.79 o
   3  -1   2        0.29       -0.24      0.54 o
   4  -1   2      995.19      951.91     13.51 o
   5  -1   2      166.62      159.86      4.11 o
   6  -1   2       28.37       26.32      2.72 o
   7  -1   2        4.24        2.24      2.32 o
   8  -1   2       42.61       31.58      7.27 o
   9  -1   2        8.94        4.21      2.89 o
  -9   0   2        0.00        1.11      1.82 o
  -8   0   2       37.80       38.56      3.02 o
  -7   0   2        0.02        0.50      1.16 o
  -6   0   2      694.74      538.64     10.36 o
  -5   0   2       94.99       94.11      3.07 o
  -4   0   2     2656.99     2873.73     30.64 o
  -3   0   2       48.67       54.66      1.45 o
  -2   0   2       86.26       62.14      1.47 o
  -1   0   2       52.68       50.83      1.86 o
   1   0   2      110.84       78.24      1.35 o
   2   0   2      237.85      239.45      3.23 o
   3   0   2       76.56      107.10      1.99 o
   4   0   2      507.00      468.04      7.00 o
   5   0   2        0.42        0.04      0.75 o
   6   0   2      117.51       97.24      7.95 o
   7   0   2        0.06        0.96      1.32 o
   8   0   2      103.29      106.68      5.65 o
   9   0   2        4.39        6.54      4.21 o
  -9   1   2       52.05       60.80      5.03 o
  -8   1   2       13.54       12.47      2.72 o
  -7   1   2        5.89        3.01      1.42 o
  -6   1   2       10.45       11.59      1.52 o
  -5   1   2        1.86        2.82      0.70 o
  -4   1   2      129.64      120.76      2.12 o
  -3   1   2        3.33       -0.70      0.35 o
  -2   1   2       51.18       57.12      1.25 o
  -1   1   2       25.08       34.38      1.29 o
   0   1   2      282.56      346.64      5.95 o
   1   1   2        0.08       -0.17      0.19 o
   2   1   2      443.99      401.04      6.09 o
   3   1   2      328.18      307.87      4.26 o
   4   1   2       60.14       74.59      1.80 o
   5   1   2        9.53        6.05      0.83 o
   6   1   2      207.38      171.63      5.36 o
   7   1   2        0.34        0.11      1.18 o
   8   1   2        5.27        2.96      1.70 o
   9   1   2       10.84        4.09      2.25 o
  -8   2   2       96.66      116.14      6.07 o
  -7   2   2       58.89       54.03      3.93 o
  -6   2   2      141.63       91.51      3.66 o
  -5   2   2       68.43       58.15      2.45 o
  -4   2   2      580.25      614.43      7.93 o
  -3   2   2       50.09       51.80      1.35 o
  -2   2   2      448.33      476.90      5.58 o
  -1   2   2       70.33       54.12      1.71 o
   0   2   2    47923.33    48557.37    580.37 o
   1   2   2        0.04       -0.68      0.40 o
   2   2   2        2.46       -0.72      0.36 o
   3   2   2        1.13        0.28      0.35 o
   4   2   2     1891.98     2049.42     27.00 o
   5   2   2       22.86       25.65      1.56 o
   6   2   2      601.93      477.15     11.90 o
   7   2   2       38.99       30.55      2.93 o
   8   2   2       23.57       20.14      2.72 o
   9   2   2       40.01       40.40      4.15 o
  -8   3   2       44.26       40.80      5.66 o
  -7   3   2        0.04        1.43      1.99 o
  -6   3   2       57.16       48.28      3.57 o
  -5   3   2       30.23       25.38      2.17 o
  -4   3   2        0.12        1.71      0.80 o
  -3   3   2       12.83        6.59      0.68 o
  -2   3   2      708.09      754.33      8.47 o
  -1   3   2        2.96        3.14      0.46 o
   0   3   2       22.20       26.23      0.96 o
   1   3   2     1429.82     1457.76     19.00 o
   2   3   2      320.48      334.45      5.14 o
   3   3   2       12.53       18.73      1.11 o
   4   3   2      135.41      153.75      3.70 o
   5   3   2       11.81       13.97      1.77 o
   6   3   2       91.06       80.41      3.57 o
   7   3   2       42.76       32.97      3.13 o
   8   3   2        0.19       -1.65      1.94 o
   9   3   2       21.00       34.44      4.74 o
  -7   4   2        2.63        7.47      6.68 o
  -6   4   2      111.67       94.72      6.82 o
  -5   4   2        4.03        4.01      1.57 o
  -4   4   2      162.66      169.80      4.31 o
  -3   4   2        9.30        7.72      0.89 o
  -2   4   2      377.62      430.39      5.48 o
  -1   4   2        0.27        1.25      0.54 o
   0   4   2      697.47      852.54      9.07 o
   1   4   2       20.61       24.57      1.30 o
   2   4   2      607.21      644.02      9.77 o
   3   4   2        4.63        6.50      0.87 o
   4   4   2      280.35      340.94      9.10 o
   5   4   2       55.99       47.63      3.07 o
   6   4   2      308.18      289.92      9.20 o
   7   4   2       16.38        9.10      3.85 o
   8   4   2        0.02        0.28      2.13 o
   9   4   2        2.15        4.88      2.87 o
  -6   5   2        7.02        2.97      2.97 o
  -5   5   2       16.80       13.65      2.16 o
  -4   5   2        0.00        0.25      1.29 o
  -3   5   2        0.82        0.53      1.16 o
  -2   5   2       24.91       27.92      1.95 o
  -1   5   2       97.67       93.05      2.60 o
   0   5   2      165.26      165.41      2.85 o
   1   5   2       23.73       17.48      1.27 o
   2   5   2       38.23       41.41      1.97 o
   3   5   2       24.43       24.13      2.30 o
   4   5   2       78.43       70.95      6.01 o
   5   5   2        4.29        1.45      1.50 o
   6   5   2       18.65       16.33      2.65 o
   7   5   2      136.00      146.39     11.91 o
   8   5   2        4.76        8.81      3.12 o
  -6   6   2        0.28        2.19      3.02 o
  -5   6   2        5.93        5.21      2.03 o
  -4   6   2        5.48        5.55      1.77 o
  -3   6   2        2.26        1.36      1.31 o
  -2   6   2      261.97      256.22      6.25 o
  -1   6   2       93.00       90.29      2.75 o
   0   6   2       85.08       85.85      2.29 o
   1   6   2        0.12       -0.08      1.00 o
   2   6   2      194.02      214.72      4.92 o
   3   6   2        1.85        2.02      1.41 o
   4   6   2       90.20       97.35      5.85 o
   5   6   2        1.89        1.48      1.85 o
   6   6   2       21.44       16.50      5.22 o
   7   6   2        1.02        4.09      2.64 o
   8   6   2      141.54      116.01      8.08 o
  -5   7   2        1.28       -2.11      2.58 o
  -4   7   2       74.05       84.92      4.41 o
  -3   7   2        0.09       -1.41      1.35 o
  -2   7   2       39.54       30.77      2.44 o
  -1   7   2       24.55       23.80      2.97 o
   0   7   2        2.50        2.36      1.49 o
   1   7   2       97.87       88.94      4.33 o
   2   7   2       87.13       71.49      3.59 o
   3   7   2       17.20       11.62      2.05 o
   4   7   2       31.84       35.20      4.26 o
   5   7   2       95.84      111.37      7.16 o
   6   7   2       33.06       16.84      6.49 o
   7   7   2        6.08        9.35      3.32 o
  -3   8   2       18.67       18.93      2.78 o
  -2   8   2       13.57       10.48      2.22 o
  -1   8   2        0.01        1.70      2.17 o
   0   8   2        3.81        5.77      2.60 o
   1   8   2        1.12       -0.22      1.60 o
   2   8   2      243.14      227.92      7.34 o
   3   8   2       18.37       20.98      2.73 o
   4   8   2        4.70       10.69      3.29 o
   5   8   2        4.36        2.49      2.59 o
   6   8   2        6.46        3.25      3.01 o
  -1   9   2       13.60       15.34      3.55 o
   0   9   2       15.74       26.28      3.93 o
   1   9   2        1.99        1.51      2.43 o
   2   9   2       23.28       17.36      3.80 o
   3   9   2        0.00        1.47      2.11 o
   4   9   2        4.57        3.45      2.50 o
  -3  -9   3       75.66       92.26      5.65 o
  -2  -9   3        0.00        1.50      2.59 o
  -1  -9   3        9.87       14.71      3.74 o
   0  -9   3        0.18        0.07      2.60 o
  -6  -8   3      130.85      149.27      8.14 o
  -5  -8   3       94.13       91.46      7.24 o
  -4  -8   3       50.29       66.53      6.25 o
  -3  -8   3       49.80       44.82      5.99 o
  -2  -8   3       21.05       17.76      2.72 o
  -1  -8   3        7.97        4.59      3.09 o
   0  -8   3       24.51       26.23      3.13 o
   1  -8   3       44.29       39.03      2.96 o
   2  -8   3        0.25       -1.31      1.58 o
   3  -8   3      269.04      278.26     11.20 o
  -7  -7   3        1.78        1.34      2.39 o
  -6  -7   3       25.44       36.94      3.76 o
  -5  -7   3      414.27      450.54     12.98 o
  -4  -7   3        0.36        0.30      1.60 o
  -3  -7   3      160.53      153.75      5.49 o
  -2  -7   3        5.01        6.24      1.73 o
  -1  -7   3       46.00       39.04      2.43 o
   0  -7   3       29.22       31.41      2.28 o
   1  -7   3      280.06      276.80      7.36 o
   2  -7   3       48.55       54.17      3.29 o
   3  -7   3      100.05       94.52      4.98 o
   4  -7   3        2.80        1.98      2.74 o
  -8  -6   3       17.37       13.72      3.99 o
  -7  -6   3       31.80       32.23      4.79 o
  -6  -6   3       16.20       19.14      5.14 o
  -5  -6   3        2.05        4.72      1.77 o
  -4  -6   3       70.65       78.86      4.04 o
  -3  -6   3       23.45       18.98      2.22 o
  -2  -6   3      158.79      149.97      3.48 o
  -1  -6   3       58.97       63.07      2.09 o
   0  -6   3       68.24       77.33      2.77 o
   1  -6   3      389.35      372.69      7.81 o
   2  -6   3        0.00        0.33      1.21 o
   3  -6   3      126.51      121.65      4.73 o
   4  -6   3       15.98       22.27      3.89 o
   5  -6   3       66.87       63.79      6.09 o
   6  -6   3       13.24       12.63      3.80 o
  -8  -5   3        3.48        5.53      3.04 o
  -7  -5   3       42.40       49.90      5.44 o
  -6  -5   3        4.67        3.36      1.79 o
  -5  -5   3      148.50      142.08      5.22 o
  -4  -5   3       57.49       58.43      3.69 o
  -3  -5   3        0.84        1.36      0.85 o
  -2  -5   3       55.74       62.26      2.49 o
  -1  -5   3      382.73      359.82      5.10 o
   0  -5   3      117.14      111.33      2.45 o
   1  -5   3       61.01       75.97      2.11 o
   2  -5   3       28.79       35.87      1.74 o
   3  -5   3      160.58      148.55      3.87 o
   4  -5   3       13.69        6.53      1.53 o
   5  -5   3      566.43      601.82     21.21 o
   6  -5   3        0.30        4.09      2.91 o
  -8  -4   3        1.47        0.53      3.37 o
  -7  -4   3       31.90       34.42      4.58 o
  -6  -4   3        0.53        2.98      2.59 o
  -5  -4   3      295.85      303.72      6.94 o
  -4  -4   3        8.46       10.07      1.43 o
  -3  -4   3       62.76       74.54      2.29 o
  -2  -4   3       57.86       74.23      1.79 o
  -1  -4   3      271.15      296.75      4.07 o
   0  -4   3       85.73       73.61      1.79 o
   1  -4   3        1.06        0.76      0.46 o
   2  -4   3       19.48       18.97      1.03 o
   3  -4   3       21.74       21.96      1.39 o
   4  -4   3       51.94       46.03      2.86 o
   5  -4   3       64.92       79.60      7.78 o
   6  -4   3        5.58        7.27      2.23 o
   7  -4   3       30.21       43.10      4.39 o
  -9  -3   3        1.96       -1.35      3.39 o
  -8  -3   3        0.11       -0.66      2.48 o
  -7  -3   3       71.72       73.89      4.66 o
  -6  -3   3        1.11        1.19      1.23 o
  -5  -3   3      806.17      819.79     14.49 o
  -4  -3   3       44.86       51.10      1.92 o
  -3  -3   3     1405.11     1450.39     16.62 o
  -2  -3   3      469.02      468.85      6.03 o
  -1  -3   3        1.81        3.51      0.53 o
   0  -3   3        6.71        3.07      0.47 o
   1  -3   3     2558.60     2503.83     25.49 o
   2  -3   3       31.53       38.24      1.16 o
   3  -3   3       80.28      100.86      2.47 o
   4  -3   3        2.10        0.68      0.86 o
   5  -3   3      246.87      219.06      6.26 o
   6  -3   3        5.03        4.83      1.57 o
   7  -3   3       38.56       42.65      5.47 o
   8  -3   3       16.28       14.46      3.03 o
  -9  -2   3        1.03        2.34      2.79 o
  -8  -2   3       18.00       18.91      2.91 o
  -7  -2   3        0.12        2.36      1.48 o
  -6  -2   3      147.36      142.34      4.72 o
  -5  -2   3       52.80       51.95      2.43 o
  -4  -2   3        0.24       -0.36      0.63 o
  -3  -2   3       96.83      102.23      2.19 o
  -2  -2   3      308.56      300.16      4.38 o
  -1  -2   3      376.16      416.35      7.02 o
   0  -2   3       44.17       46.39      1.69 o
   1  -2   3        5.65        9.87      0.60 o
   2  -2   3      319.81      247.41      3.29 o
   3  -2   3       37.42       41.78      1.23 o
   4  -2   3       38.20       33.52      1.69 o
   5  -2   3       61.39       61.50      2.77 o
   6  -2   3      111.61      105.19      4.25 o
   7  -2   3        7.37        1.09      2.18 o
   8  -2   3        2.92        5.02      2.86 o
  -9  -1   3        0.62        1.62      2.04 o
  -8  -1   3        3.81        5.78      1.71 o
  -7  -1   3       63.30       65.99      3.43 o
  -6  -1   3       12.87       11.20      1.44 o
  -5  -1   3       19.52       10.06      1.27 o
  -4  -1   3       91.80      106.04      2.06 o
  -3  -1   3        5.01        3.15      0.48 o
  -2  -1   3       68.65       76.20      2.35 o
  -1  -1   3      189.05      203.46      6.50 o
   0  -1   3       31.35       33.14      1.55 o
   1  -1   3      294.94      288.80      4.37 o
   2  -1   3       55.54       49.33      1.40 o
   3  -1   3      184.09      165.61      3.24 o
   4  -1   3       39.82       30.26      1.83 o
   5  -1   3     1721.12     1710.87     35.97 o
   6  -1   3      127.35      123.04      5.84 o
   7  -1   3       52.47       52.68      4.41 o
   8  -1   3        1.54        3.91      2.63 o
   9  -1   3       56.62       43.91     14.04 o
  -9   0   3      101.01      118.07      5.13 o
  -8   0   3        0.20       -0.37      1.49 o
  -7   0   3      862.05      834.80     16.28 o
  -6   0   3        0.01        0.56      0.92 o
  -5   0   3      206.98      174.31      3.85 o
  -4   0   3      389.27      379.26      4.99 o
  -3   0   3      496.93      482.68      5.96 o
  -2   0   3       32.82       32.32      1.16 o
  -1   0   3    13711.92    15339.14    383.08 o
   0   0   3        2.07        6.17      0.40 o
   1   0   3     2410.24     2324.67     34.55 o
   2   0   3       49.72       40.46      0.94 o
   3   0   3      218.33      153.18      2.40 o
   4   0   3       26.63       28.89      1.17 o
   5   0   3        3.48        1.92      0.87 o
   6   0   3       27.79       27.05      2.47 o
   7   0   3        8.51        8.38      1.75 o
   8   0   3       20.23       19.28      2.72 o
   9   0   3        2.52        0.57      2.51 o
  -8   1   3       14.59       11.88      2.67 o
  -7   1   3        0.42        1.08      1.28 o
  -6   1   3        3.17        3.53      1.09 o
  -5   1   3        1.19        1.40      0.72 o
  -4   1   3       64.16       55.12      1.74 o
  -3   1   3       38.33       41.60      1.17 o
  -2   1   3       18.92       19.08      0.75 o
  -1   1   3     9658.57    11541.49    154.27 o
   0   1   3        0.00       -0.46      0.23 o
   1   1   3     1422.05     1508.19     32.27 o
   2   1   3       42.96       52.60      1.07 o
   3   1   3      305.33      426.30      5.83 o
   4   1   3      547.53      551.43      8.07 o
   5   1   3        4.44        5.12      0.83 o
   6   1   3        3.93        2.36      1.01 o
   7   1   3       64.19       62.26      3.84 o
   8   1   3        8.88        5.90      2.09 o
   9   1   3       41.32       50.24      4.52 o
  -8   2   3        4.72        2.84      2.37 o
  -7   2   3      162.47      146.86      6.35 o
  -6   2   3       39.15       42.60      2.71 o
  -5   2   3        6.94       17.96      1.41 o
  -4   2   3       18.23       23.54      1.17 o
  -3   2   3     1789.71     2087.62     21.40 o
  -2   2   3       17.43       12.11      0.68 o
  -1   2   3     1885.30     2185.44     33.89 o
   0   2   3       23.17       35.73      1.24 o
   1   2   3      268.11      230.82      3.64 o
   2   2   3        6.40        6.77      0.56 o
   3   2   3     3339.54     3692.34     43.41 o
   4   2   3       14.29        9.33      0.80 o
   5   2   3      197.13      195.50      4.03 o
   6   2   3        3.41        1.48      0.99 o
   7   2   3       11.16        4.43      1.55 o
   8   2   3       11.85       11.42      2.32 o
   9   2   3        6.38        8.02      2.27 o
  -8   3   3       14.51        7.18      3.80 o
  -7   3   3       79.22       90.24      7.02 o
  -6   3   3      114.93      106.38      6.19 o
  -5   3   3        7.75        3.83      1.02 o
  -4   3   3       36.99       35.49      2.63 o
  -3   3   3       39.54       47.70      1.44 o
  -2   3   3      130.10      126.60      2.46 o
  -1   3   3       81.46      116.96      1.96 o
   0   3   3      103.00       90.94      1.76 o
   1   3   3       21.25       22.95      1.00 o
   2   3   3        5.80       11.41      0.75 o
   3   3   3      129.03      153.20      3.15 o
   4   3   3       63.47       68.87      2.30 o
   5   3   3        9.33        8.63      1.20 o
   6   3   3       18.11       17.71      1.97 o
   7   3   3       65.01       53.63      3.67 o
   8   3   3        0.17       -1.19      1.95 o
   9   3   3       42.56       47.53      5.40 o
  -7   4   3       50.96       51.05      5.89 o
  -6   4   3       16.91       19.00      5.85 o
  -5   4   3       38.36       31.32      2.52 o
  -4   4   3        0.73        0.44      1.16 o
  -3   4   3      566.31      590.59      8.09 o
  -2   4   3        9.31       12.29      0.88 o
  -1   4   3     1785.19     1744.77     18.86 o
   0   4   3       89.26       77.22      1.56 o
   1   4   3    10339.88    10899.69    124.51 o
   2   4   3       12.60       17.86      1.12 o
   3   4   3      131.13      169.47      3.66 o
   4   4   3        2.96        0.56      0.90 o
   5   4   3      250.69      228.12      6.68 o
   6   4   3        3.26        1.69      1.46 o
   7   4   3      179.84      166.98      8.02 o
   8   4   3        0.96        0.69      4.43 o
   9   4   3       95.65      123.18      9.21 o
  -6   5   3        3.48        2.99      2.65 o
  -5   5   3        4.73        4.68      1.79 o
  -4   5   3        0.42        0.44      1.63 o
  -3   5   3        3.09        3.18      1.32 o
  -2   5   3       23.31       20.13      1.66 o
  -1   5   3      399.65      381.78      6.17 o
   0   5   3        1.52        1.11      0.49 o
   1   5   3        3.57        2.22      0.74 o
   2   5   3      180.00      168.96      4.01 o
   3   5   3       17.61        8.86      1.46 o
   4   5   3       53.42       65.15      3.50 o
   5   5   3      180.44      177.28      6.65 o
   6   5   3        8.67        8.02      2.10 o
   7   5   3       23.73       15.28      4.37 o
   8   5   3       76.56       79.64     11.40 o
  -6   6   3        8.50        3.30      2.89 o
  -5   6   3      181.89      171.71      7.17 o
  -4   6   3        1.40        0.41      1.49 o
  -3   6   3       25.43       24.23      2.37 o
  -2   6   3      150.50      170.29      4.75 o
  -1   6   3      646.37      631.23     10.11 o
   0   6   3       33.65       36.13      1.76 o
   1   6   3     1928.86     2067.07     29.92 o
   2   6   3      199.07      186.37      4.50 o
   3   6   3        6.72        4.38      2.06 o
   4   6   3        8.61        4.01      2.58 o
   5   6   3       88.94       93.42      5.98 o
   6   6   3        4.91        6.23      2.51 o
   7   6   3      385.24      422.12     15.02 o
   8   6   3        0.64        1.53      2.82 o
  -5   7   3      116.71      116.39      5.19 o
  -4   7   3        2.52        3.21      1.82 o
  -3   7   3        0.26        1.92      1.58 o
  -2   7   3        4.26        4.28      1.40 o
  -1   7   3        5.03        6.41      1.69 o
   0   7   3        3.00        4.06      1.56 o
   1   7   3        3.14        3.59      1.30 o
   2   7   3       53.26       48.30      2.97 o
   3   7   3       20.58       23.04      5.44 o
   4   7   3       27.20       30.03      4.11 o
   5   7   3        7.18        3.33      2.40 o
   6   7   3        0.27        0.63      2.19 o
   7   7   3        3.99        3.86      2.88 o
  -3   8   3       10.60       15.32      4.26 o
  -2   8   3        2.26        3.21      2.43 o
  -1   8   3        7.08       12.23      2.90 o
   0   8   3        1.30        5.10      2.43 o
   1   8   3       34.15       35.56      3.25 o
   2   8   3       62.34       55.82      4.59 o
   3   8   3       67.70       72.06      9.35 o
   4   8   3        2.99        2.22      2.26 o
   5   8   3      242.20      254.10     12.64 o
   6   8   3        6.94       15.08      3.85 o
  -1   9   3        0.91        1.11      2.45 o
   0   9   3        4.53        6.49      2.99 o
   1   9   3        9.17       13.78      3.21 o
   2   9   3        5.22        6.54      2.23 o
   3   9   3       30.65       27.34      3.19 o
   4   9   3        4.09        5.00      3.10 o
  -3  -9   4        3.09        2.92      2.38 o
  -2  -9   4        9.22        6.52      4.53 o
  -1  -9   4       21.17       20.41      3.92 o
   0  -9   4       82.86       86.58      6.36 o
  -5  -8   4       61.55       75.34      5.51 o
  -4  -8   4       17.25       17.20      3.66 o
  -3  -8   4        3.39        1.39      2.36 o
  -2  -8   4        1.27        0.77      1.87 o
  -1  -8   4        8.81        7.14      2.03 o
   0  -8   4       91.96      106.33      4.35 o
   1  -8   4       60.32       56.89      3.43 o
   2  -8   4       25.35       16.75      2.49 o
   3  -8   4        0.33        2.33      2.33 o
  -7  -7   4       33.45       31.05      3.83 o
  -6  -7   4      266.83      288.22     10.27 o
  -5  -7   4        3.29        1.93      1.84 o
  -4  -7   4       60.23       51.66      3.82 o
  -3  -7   4       42.62       39.83      3.69 o
  -2  -7   4      154.14      143.94      5.26 o
  -1  -7   4        6.61        5.49      1.41 o
   0  -7   4      123.78      120.35      3.97 o
   1  -7   4        6.14        8.64      1.76 o
   2  -7   4      127.51      135.85      4.94 o
   3  -7   4       93.72      103.22      4.78 o
   4  -7   4      117.47      125.85      8.05 o
  -7  -6   4        2.78        4.65      3.81 o
  -6  -6   4        7.52        7.94      2.31 o
  -5  -6   4      330.83      345.34      9.65 o
  -4  -6   4      167.10      166.62      7.74 o
  -3  -6   4       21.36       25.07      3.61 o
  -2  -6   4      122.27      118.25      3.12 o
  -1  -6   4       40.58       34.95      2.04 o
   0  -6   4        0.00       -1.41      1.05 o
   1  -6   4      137.56      130.73      4.27 o
   2  -6   4        0.57        2.40      1.34 o
   3  -6   4        0.15        2.04      1.58 o
   4  -6   4      390.00      407.61     15.82 o
   5  -6   4        9.21       12.27      3.46 o
  -8  -5   4       92.04      112.18      6.66 o
  -7  -5   4        6.12        6.16      2.38 o
  -6  -5   4        2.85        1.55      1.63 o
  -5  -5   4       24.59       26.68      3.09 o
  -4  -5   4       53.46       51.78      2.80 o
  -3  -5   4       14.48       12.83      1.32 o
  -2  -5   4      123.08      148.97      3.55 o
  -1  -5   4       44.95       45.59      1.57 o
   0  -5   4       39.80       30.88      1.41 o
   1  -5   4      466.86      450.11      6.80 o
   2  -5   4        2.40        3.71      0.92 o
   3  -5   4       25.34       19.59      1.70 o
   4  -5   4      844.29      907.59     20.52 o
   5  -5   4       63.43       53.80      3.97 o
   6  -5   4      135.07      132.64      9.49 o
  -8  -4   4        8.93        9.53      2.67 o
  -7  -4   4        0.80        0.68      1.69 o
  -6  -4   4      124.03      123.35      4.63 o
  -5  -4   4       44.37       44.07      2.61 o
  -4  -4   4       38.30       37.19      2.38 o
  -3  -4   4       16.55       12.80      0.92 o
  -2  -4   4        0.74        0.66      0.50 o
  -1  -4   4       51.71       52.10      1.44 o
   0  -4   4       81.89       72.62      1.74 o
   1  -4   4        8.51        7.00      0.70 o
   2  -4   4      398.41      433.42      6.02 o
   3  -4   4       31.82       30.16      1.63 o
   4  -4   4      370.80      353.66      7.79 o
   5  -4   4       62.15       62.61      5.53 o
   6  -4   4        1.75        2.02      1.71 o
   7  -4   4        6.57        7.47      2.42 o
  -9  -3   4        8.90        4.63      2.65 o
  -8  -3   4        0.42        2.34      1.95 o
  -7  -3   4        9.09        6.47      1.94 o
  -6  -3   4      135.18      140.79      4.73 o
  -5  -3   4        1.52        0.13      1.01 o
  -4  -3   4      206.94      192.99      3.87 o
  -3  -3   4       78.60       90.91      1.96 o
  -2  -3   4      340.56      360.65      5.32 o
  -1  -3   4      760.32      770.04      9.62 o
   0  -3   4      461.72      492.93      5.91 o
   1  -3   4        0.84        3.16      0.48 o
   2  -3   4     2304.13     2214.22     21.90 o
   3  -3   4        9.00        3.72      0.83 o
   4  -3   4      120.19      135.00      3.91 o
   5  -3   4        1.54        1.12      1.05 o
   6  -3   4      109.28      102.98      4.81 o
   7  -3   4        5.90        4.13      2.04 o
   8  -3   4        0.00       -0.90      2.09 o
  -9  -2   4        2.64        2.34      2.38 o
  -8  -2   4       34.99       32.59      3.42 o
  -7  -2   4        0.12       -0.80      1.39 o
  -6  -2   4       15.53       11.12      1.72 o
  -5  -2   4       35.24       33.11      2.12 o
  -4  -2   4        0.19        0.03      0.67 o
  -3  -2   4      173.78      163.79      2.81 o
  -2  -2   4        1.25        2.56      0.48 o
  -1  -2   4      160.79      125.59      2.40 o
   0  -2   4      119.82      132.52      2.13 o
   1  -2   4       18.25       12.38      0.66 o
   2  -2   4      344.43      405.87      5.38 o
   3  -2   4       10.30       11.00      0.73 o
   4  -2   4       20.27       19.48      1.66 o
   5  -2   4       31.61       30.35      2.25 o
   6  -2   4      188.91      186.32      7.73 o
   7  -2   4       14.71       21.42      4.88 o
   8  -2   4        1.28        2.67      3.24 o
  -9  -1   4        2.82        5.81      2.72 o
  -8  -1   4       55.59       44.63      3.46 o
  -7  -1   4       13.80       11.99      1.91 o
  -6  -1   4      378.23      366.78      7.78 o
  -5  -1   4       12.30       11.18      1.33 o
  -4  -1   4       22.69       23.01      0.99 o
  -3  -1   4        6.43       11.63      0.91 o
  -2  -1   4     5125.49     5385.33     66.08 o
  -1  -1   4        7.71        6.80      1.14 o
   0  -1   4     1484.67     1586.69     39.83 o
   1  -1   4      116.93       75.99      1.68 o
   2  -1   4       46.52       58.07      1.51 o
   3  -1   4        6.18        4.61      0.69 o
   4  -1   4       47.82       53.51      2.06 o
   5  -1   4      225.20      214.08      6.62 o
   6  -1   4      111.36      102.97      5.28 o
   7  -1   4       14.10       10.17      2.77 o
   8  -1   4        0.02        3.85      2.47 o
   9  -1   4       19.13       24.45      6.11 o
  -9   0   4        0.80        0.34      1.80 o
  -8   0   4        0.17        1.16      1.59 o
  -7   0   4       18.05       12.61      1.71 o
  -6   0   4      161.21      172.15      5.81 o
  -5   0   4      255.40      235.39      4.43 o
  -4   0   4       92.10       71.41      1.71 o
  -3   0   4        7.87       12.13      0.81 o
  -2   0   4     1857.08     2221.20     26.95 o
  -1   0   4        0.01       -0.61      0.56 o
   0   0   4     1339.11     1254.35     26.64 o
   1   0   4      122.16       76.66      1.66 o
   2   0   4      384.41      440.53      6.18 o
   3   0   4        4.22       13.17      0.63 o
   4   0   4       95.94       94.21      2.20 o
   5   0   4       20.24       18.91      1.82 o
   6   0   4        0.01        0.55      1.04 o
   7   0   4        0.04        0.42      1.09 o
   8   0   4        8.51        6.46      2.17 o
   9   0   4       12.78        6.21      3.28 o
  -8   1   4       15.29       22.39      2.91 o
  -7   1   4      147.12      131.33      5.08 o
  -6   1   4        0.01        1.25      1.00 o
  -5   1   4        0.52        1.26      0.69 o
  -4   1   4        1.66        4.48      0.62 o
  -3   1   4        6.23        6.30      0.62 o
  -2   1   4     1143.80     1427.07     14.44 o
  -1   1   4      571.15      689.21      9.04 o
   0   1   4     1441.53     1753.48     35.26 o
   1   1   4        0.31        0.91      0.71 o
   2   1   4     1644.07     1840.17     28.77 o
   3   1   4      722.03      700.86      8.86 o
   4   1   4     1884.70     1831.91     24.22 o
   5   1   4        5.70        6.20      0.85 o
   6   1   4       15.38       20.34      2.21 o
   7   1   4        5.46        5.97      1.56 o
   8   1   4      246.33      277.74     11.40 o
   9   1   4        5.07        4.28      1.96 o
  -8   2   4      275.41      293.87     13.61 o
  -7   2   4       34.41       31.17      3.34 o
  -6   2   4     1154.81     1057.66     19.07 o
  -5   2   4       38.91       37.57      1.92 o
  -4   2   4      350.96      372.18      5.23 o
  -3   2   4       28.77       28.99      1.18 o
  -2   2   4      182.43      208.38      2.95 o
  -1   2   4      334.94      333.39      6.51 o
   0   2   4     3056.67     3362.28     58.94 o
   1   2   4        0.32       -0.03      0.32 o
   2   2   4      329.67      306.31      4.55 o
   3   2   4      252.42      291.24      4.04 o
   4   2   4      552.57      515.70      6.93 o
   5   2   4       36.61       37.60      1.55 o
   6   2   4       13.88        7.03      1.35 o
   7   2   4       21.90       12.68      1.81 o
   8   2   4       74.43       55.73      4.04 o
   9   2   4        0.10        2.57      1.88 o
  -8   3   4        2.40        6.14      3.45 o
  -7   3   4       10.76       10.14      5.02 o
  -6   3   4       42.23       32.78      2.85 o
  -5   3   4       15.03       13.02      1.48 o
  -4   3   4       21.77       15.56      1.80 o
  -3   3   4      102.12       98.01      2.09 o
  -2   3   4      321.99      368.09      4.88 o
  -1   3   4       10.62       10.87      0.67 o
   0   3   4     2665.31     3085.08     34.85 o
   1   3   4      106.11      116.05      2.15 o
   2   3   4      291.90      348.50      5.48 o
   3   3   4        0.00        0.44      0.42 o
   4   3   4        3.39        4.89      0.68 o
   5   3   4       85.49       94.46      2.85 o
   6   3   4      107.11      113.34      4.53 o
   7   3   4        3.86        1.63      1.30 o
   8   3   4       29.88       25.28      2.87 o
   9   3   4       20.39       20.97      3.52 o
  -7   4   4       20.98       19.11      4.21 o
  -6   4   4      290.88      263.08      8.87 o
  -5   4   4        5.77        6.15      1.63 o
  -4   4   4      100.75       92.10      3.82 o
  -3   4   4        0.00        0.59      0.70 o
  -2   4   4      633.89      731.72      8.75 o
  -1   4   4       73.11       70.19      1.85 o
   0   4   4     6567.43     7038.50     69.38 o
   1   4   4      192.18      213.99      3.79 o
   2   4   4        8.40       14.73      1.03 o
   3   4   4       20.56       19.76      1.34 o
   4   4   4     2450.38     2539.61     40.67 o
   5   4   4       14.79       10.23      1.73 o
   6   4   4       64.60       59.73      3.93 o
   7   4   4        4.64        1.11      1.91 o
   8   4   4        8.72       14.49      3.12 o
   9   4   4       21.94       21.45      3.97 o
  -6   5   4        0.08        3.18      2.63 o
  -5   5   4       51.98       47.42      3.27 o
  -4   5   4       13.86       19.29      3.12 o
  -3   5   4        6.98        7.42      1.58 o
  -2   5   4       16.54       12.44      1.24 o
  -1   5   4        3.06        4.33      0.81 o
   0   5   4        0.48        0.08      0.55 o
   1   5   4      145.03      163.23      3.46 o
   2   5   4       31.17       24.94      1.93 o
   3   5   4       32.40       30.91      2.48 o
   4   5   4      629.03      645.52     14.46 o
   5   5   4       11.12       12.44      3.76 o
   6   5   4       22.34       23.37      2.95 o
   7   5   4        2.17        0.53      1.90 o
   8   5   4       12.45       16.16      3.41 o
  -6   6   4       35.57       25.72      4.39 o
  -5   6   4        9.91        6.26      1.94 o
  -4   6   4        2.30        4.18      1.69 o
  -3   6   4        6.19        7.73      1.76 o
  -2   6   4        0.22        5.17      1.16 o
  -1   6   4      168.14      161.05      4.27 o
   0   6   4        0.15        2.09      1.04 o
   1   6   4        2.08        2.56      1.12 o
   2   6   4     1237.60     1306.04     24.76 o
   3   6   4       36.32       30.02      3.04 o
   4   6   4      323.36      347.59     11.80 o
   5   6   4       16.68       17.93      3.07 o
   6   6   4        0.01       -1.00      1.62 o
   7   6   4        6.07        8.35      2.95 o
   8   6   4       25.33       20.25      4.54 o
  -4   7   4        4.98        6.57      2.05 o
  -3   7   4        1.05        2.36      1.62 o
  -2   7   4       32.28       30.11      2.29 o
  -1   7   4       23.25       28.10      2.81 o
   0   7   4       66.19       74.71      3.67 o
   1   7   4        1.07        0.47      1.17 o
   2   7   4        2.01        0.24      1.27 o
   3   7   4       21.85       19.42      3.40 o
   4   7   4        4.55        4.83      2.32 o
   5   7   4        0.31       -0.52      1.95 o
   6   7   4       18.55       10.61      3.06 o
   7   7   4       40.06       35.20      4.75 o
  -3   8   4        0.41        1.61      3.96 o
  -2   8   4        3.12        4.49      3.44 o
  -1   8   4        2.51        1.43      2.45 o
   0   8   4      159.18      143.24      6.64 o
   1   8   4       12.23       13.53      4.03 o
   2   8   4      408.20      423.77     11.15 o
   3   8   4       49.13       36.27      4.64 o
   4   8   4       39.88       38.12      5.80 o
   5   8   4       18.83       25.69      4.33 o
   6   8   4        5.32        8.36      3.21 o
  -1   9   4        9.62       13.10      4.87 o
   0   9   4       13.96       11.97      3.15 o
   1   9   4       14.64       12.49      2.97 o
   2   9   4       14.64       12.31      2.90 o
   3   9   4        0.02        0.05      2.27 o
   4   9   4        6.46        4.32      3.08 o
  -2  -9   5        1.29        0.33      2.72 o
  -1  -9   5        1.44       -0.02      4.15 o
  -5  -8   5        0.03       -2.46      2.38 o
  -4  -8   5        8.34       10.50      3.22 o
  -3  -8   5       14.12        9.79      3.07 o
  -2  -8   5        1.85       -1.95      2.19 o
  -1  -8   5       28.23       36.68      3.27 o
   0  -8   5        0.78        1.59      1.53 o
   1  -8   5       22.18       20.51      2.49 o
   2  -8   5        6.87        5.70      2.06 o
  -6  -7   5      259.85      300.30     10.56 o
  -5  -7   5      120.50      124.48      6.02 o
  -4  -7   5       84.74       79.05      4.55 o
  -3  -7   5       11.81        7.52      2.51 o
  -2  -7   5       12.17        9.24      1.48 o
  -1  -7   5       11.30        5.07      1.39 o
   0  -7   5       19.96       20.25      2.13 o
   1  -7   5       93.16       98.99      4.18 o
   2  -7   5        2.96        3.84      1.66 o
   3  -7   5      188.64      218.27      8.27 o
   4  -7   5        1.86        3.46      3.11 o
  -7  -6   5        1.13        1.63      2.15 o
  -6  -6   5      135.18      125.64      5.76 o
  -5  -6   5      241.34      235.12      7.55 o
  -4  -6   5       35.93       40.88      3.27 o
  -3  -6   5       30.56       43.42      3.18 o
  -2  -6   5        2.31        2.70      0.97 o
  -1  -6   5        0.95        0.38      0.82 o
   0  -6   5       41.76       45.64      2.42 o
   1  -6   5       58.29       59.53      2.78 o
   2  -6   5        2.72        2.33      2.12 o
   3  -6   5      262.52      260.71      7.45 o
   4  -6   5        0.50        0.79      2.99 o
   5  -6   5        8.02        6.75      3.05 o
  -8  -5   5        1.32        0.09      2.31 o
  -7  -5   5       23.99       26.73      3.22 o
  -6  -5   5        4.98        3.09      1.83 o
  -5  -5   5     1459.04     1572.73     30.59 o
  -4  -5   5        0.10        0.50      1.04 o
  -3  -5   5      283.62      284.91      5.75 o
  -2  -5   5       68.28       80.01      2.43 o
  -1  -5   5       80.25       98.61      2.42 o
   0  -5   5       72.07       66.28      2.04 o
   1  -5   5     1886.50     1894.24     25.06 o
   2  -5   5       20.38       16.17      1.30 o
   3  -5   5      175.83      181.32      4.30 o
   4  -5   5      175.16      165.19      6.14 o
   5  -5   5      131.56      128.50      5.79 o
   6  -5   5       13.40        9.43      2.63 o
  -8  -4   5       72.28       85.76      5.21 o
  -7  -4   5       13.34       14.33      2.89 o
  -6  -4   5        2.18       -0.09      1.38 o
  -5  -4   5       45.89       44.68      3.48 o
  -4  -4   5       93.39       90.45      2.86 o
  -3  -4   5       15.73       16.13      1.38 o
  -2  -4   5       99.90      128.01      2.66 o
  -1  -4   5      272.91      309.86      4.45 o
   0  -4   5      194.39      174.26      2.79 o
   1  -4   5      935.62      917.00     10.17 o
   2  -4   5       48.11       47.14      1.70 o
   3  -4   5      169.21      166.57      3.70 o
   4  -4   5        2.56        0.80      1.11 o
   5  -4   5      694.78      733.24     15.87 o
   6  -4   5        0.66        2.15      1.73 o
   7  -4   5       61.42       49.75     10.19 o
  -9  -3   5       85.94      111.99      6.10 o
  -8  -3   5       14.94       13.46      3.01 o
  -7  -3   5       21.15       19.18      2.58 o
  -6  -3   5       21.58       12.59      3.07 o
  -5  -3   5      723.43      763.33     13.87 o
  -4  -3   5       25.32       25.50      1.34 o
  -3  -3   5        3.06        3.34      0.60 o
  -2  -3   5      205.86      201.99      3.36 o
  -1  -3   5     1510.62     1537.63     18.95 o
   0  -3   5       94.03       79.36      1.74 o
   1  -3   5     1564.97     1706.39     18.04 o
   2  -3   5       32.41       33.50      1.15 o
   3  -3   5      128.92      127.75      3.02 o
   4  -3   5        0.57        0.86      0.85 o
   5  -3   5     2150.95     2257.47     41.18 o
   6  -3   5       17.40       14.76      2.07 o
   7  -3   5      375.12      428.72     17.25 o
   8  -3   5        5.52        5.09      3.20 o
  -9  -2   5       15.42       10.92      2.79 o
  -8  -2   5        0.08        3.40      1.93 o
  -7  -2   5        0.56       -0.85      1.46 o
  -6  -2   5        2.31        2.09      1.34 o
  -5  -2   5        9.56        8.65      1.05 o
  -4  -2   5       93.61       78.37      2.39 o
  -3  -2   5       62.19       59.63      1.69 o
  -2  -2   5      419.40      411.88      5.77 o
  -1  -2   5       86.51       96.54      1.95 o
   0  -2   5      129.99      112.15      2.04 o
   1  -2   5      296.31      297.54      3.79 o
   2  -2   5      527.48      456.73      6.50 o
   3  -2   5      102.00       99.15      2.25 o
   4  -2   5       31.42       28.96      2.35 o
   5  -2   5      206.73      213.77      6.97 o
   6  -2   5       64.28       62.00      4.55 o
   7  -2   5       28.49       29.17      4.34 o
   8  -2   5        2.93        1.73      2.33 o
  -9  -1   5        6.88        1.52      2.29 o
  -8  -1   5       22.67       31.96      3.31 o
  -7  -1   5        9.84        7.96      1.67 o
  -6  -1   5       20.47       24.26      2.06 o
  -5  -1   5      105.89       92.36      2.42 o
  -4  -1   5       57.68       64.19      1.75 o
  -3  -1   5      509.84      602.36      7.85 o
  -2  -1   5        3.95        2.55      0.53 o
  -1  -1   5       97.53       72.67      3.63 o
   0  -1   5      282.53      286.43      8.66 o
   1  -1   5    12700.70    12329.38    156.48 o
   2  -1   5        1.25        1.05      0.40 o
   3  -1   5      352.73      399.45      5.91 o
   4  -1   5       97.62       77.77      2.33 o
   5  -1   5     1408.61     1368.92     29.30 o
   6  -1   5       55.35       57.51      3.97 o
   7  -1   5      173.95      186.97      9.23 o
   8  -1   5        0.00        3.23      2.48 o
   9  -1   5       48.22       68.91      7.02 o
  -9   0   5        6.06       11.88      4.27 o
  -8   0   5        0.09        2.29      1.65 o
  -7   0   5        4.27        3.70      1.48 o
  -6   0   5        9.37        7.42      1.31 o
  -5   0   5       34.65       30.72      2.41 o
  -4   0   5      231.15      240.46      3.74 o
  -3   0   5      221.70      231.78      3.54 o
  -2   0   5      175.63      180.39      2.94 o
  -1   0   5     3205.65     3868.51     68.85 o
   0   0   5       38.62       21.81      1.01 o
   1   0   5      296.39      282.96      4.86 o
   2   0   5       20.26       17.88      0.65 o
   3   0   5       57.61       53.39      1.23 o
   4   0   5        2.14        1.70      0.55 o
   5   0   5       44.50       44.45      2.16 o
   6   0   5      104.34      100.03      3.83 o
   7   0   5        0.11        1.00      1.12 o
   8   0   5        0.81        1.53      1.73 o
   9   0   5        8.64       14.66      9.86 o
  -8   1   5        0.31        1.68      2.14 o
  -7   1   5      198.74      187.68      5.91 o
  -6   1   5        9.85        6.51      1.69 o
  -5   1   5        0.84        2.64      0.98 o
  -4   1   5        0.69        2.45      0.59 o
  -3   1   5      179.47      182.73      2.74 o
  -2   1   5      192.50      218.74      3.34 o
  -1   1   5     5044.81     6684.34     74.45 o
   0   1   5        0.12        1.32      0.33 o
   1   1   5      669.73      719.91     22.92 o
   2   1   5      194.63      210.49      6.13 o
   3   1   5        5.92        7.07      0.48 o
   4   1   5      255.75      267.58      3.76 o
   5   1   5      777.25      804.77     12.10 o
   6   1   5        3.09        3.94      1.15 o
   7   1   5       98.54       97.70      4.45 o
   8   1   5        0.01       -0.48      2.02 o
   9   1   5        8.28        5.91      1.97 o
  -8   2   5       15.83        8.71      3.66 o
  -7   2   5       55.27       33.16      4.85 o
  -6   2   5       78.97       82.41      3.06 o
  -5   2   5       51.74       55.42      2.26 o
  -4   2   5        3.14        4.68      0.77 o
  -3   2   5      908.70      908.43     10.69 o
  -2   2   5        1.56        5.12      0.57 o
  -1   2   5      301.84      449.94      6.47 o
   0   2   5        8.02        9.91      0.62 o
   1   2   5       40.87       39.34      1.04 o
   2   2   5        0.00        0.09      0.34 o
   3   2   5      222.15      242.28      4.09 o
   4   2   5        9.36        7.20      0.61 o
   5   2   5        0.06       -0.27      0.53 o
   6   2   5       29.63       24.00      2.09 o
   7   2   5        2.99        3.59      1.27 o
   8   2   5        2.42        2.94      1.57 o
   9   2   5        0.23        0.03      1.73 o
  -8   3   5        8.83       19.25      4.65 o
  -7   3   5       28.18       35.70      4.95 o
  -6   3   5        2.06       -0.24      1.42 o
  -5   3   5        6.83        5.96      1.55 o
  -4   3   5        1.75        0.78      0.76 o
  -3   3   5      148.37      149.96      2.84 o
  -2   3   5      271.63      292.25      5.04 o
  -1   3   5      132.69      150.80      2.25 o
   0   3   5        0.03       -0.14      0.40 o
   1   3   5      502.91      468.64      6.45 o
   2   3   5        0.07        0.17      0.36 o
   3   3   5      114.66      124.43      2.50 o
   4   3   5        0.04        0.68      0.51 o
   5   3   5       27.47       36.08      1.73 o
   6   3   5       18.28       15.64      3.10 o
   7   3   5      231.59      211.72      8.41 o
   8   3   5       11.12        6.25      1.94 o
   9   3   5        6.80        7.15      2.29 o
  -7   4   5        8.55       10.98      4.33 o
  -6   4   5        2.00        0.60      1.49 o
  -5   4   5       50.92       42.95      3.03 o
  -4   4   5       23.93       29.25      2.46 o
  -3   4   5      534.69      621.73      9.69 o
  -2   4   5       65.15       63.63      1.78 o
  -1   4   5      126.67      136.07      2.38 o
   0   4   5      836.30      852.00     10.03 o
   1   4   5       27.37       40.06      1.44 o
   2   4   5        1.45        3.23      0.66 o
   3   4   5      378.36      394.54      7.20 o
   4   4   5        2.59        5.35      1.01 o
   5   4   5        5.32        1.61      1.65 o
   6   4   5       58.08       54.16      5.04 o
   7   4   5       11.99        9.71      2.48 o
   8   4   5        4.81        3.06      2.28 o
   9   4   5        3.68        2.15      2.40 o
  -6   5   5        2.15        2.36      2.46 o
  -5   5   5       14.69       10.40      2.60 o
  -4   5   5        1.47        2.29      1.41 o
  -3   5   5        0.12       -1.13      1.08 o
  -2   5   5       27.66       30.94      1.64 o
  -1   5   5      157.13      161.86      3.30 o
   0   5   5       19.01       22.09      1.54 o
   1   5   5       24.42       29.75      1.62 o
   2   5   5       16.33       14.23      1.57 o
   3   5   5      127.22      107.15      4.40 o
   4   5   5        7.59        7.41      1.53 o
   5   5   5        9.71        5.44      1.64 o
   6   5   5        3.17        5.47      1.82 o
   7   5   5       10.65       10.33      2.85 o
   8   5   5       49.26       54.47      5.35 o
  -6   6   5       86.86       88.25      5.21 o
  -5   6   5      127.10      125.48      5.25 o
  -4   6   5        0.99        0.05      1.37 o
  -3   6   5      375.36      378.87      9.81 o
  -2   6   5       83.31       78.11      3.32 o
  -1   6   5      379.56      389.16      9.03 o
   0   6   5       88.75       92.31      3.32 o
   1   6   5     2117.45     2273.36     34.18 o
   2   6   5        2.91        1.44      1.21 o
   3   6   5        2.06        2.04      2.10 o
   4   6   5        4.99        5.67      2.62 o
   5   6   5       17.59       12.51      2.79 o
   6   6   5       19.51       19.48      3.91 o
   7   6   5       50.69       42.94      4.78 o
   8   6   5        0.28       -1.58      2.29 o
  -4   7   5        5.48        6.69      2.09 o
  -3   7   5       71.44       55.81      3.40 o
  -2   7   5       28.53       30.30      4.45 o
  -1   7   5       61.31       66.78      4.25 o
   0   7   5        0.23        0.40      1.32 o
   1   7   5        0.08        0.39      1.35 o
   2   7   5       12.78       15.64      3.18 o
   3   7   5       22.00       28.58      3.22 o
   4   7   5        1.66        3.41      1.98 o
   5   7   5        3.98        2.15      2.01 o
   6   7   5        0.12        2.48      2.34 o
   7   7   5       53.22       47.93      6.77 o
  -3   8   5        6.95        6.62      5.27 o
  -2   8   5        6.15        2.98      5.30 o
  -1   8   5      107.23       91.72      8.97 o
   0   8   5       91.40       97.61      4.92 o
   1   8   5      529.67      522.44     12.67 o
   2   8   5       24.84       26.79      3.25 o
   3   8   5       86.40       76.25      7.14 o
   4   8   5       77.02       93.61      8.68 o
   5   8   5       55.43       49.28      5.42 o
   6   8   5       23.95       24.18      4.32 o
  -1   9   5        0.08       -0.13      2.84 o
   0   9   5        1.14        0.81      2.52 o
   1   9   5        4.09        4.69      2.17 o
   2   9   5       22.14       15.34      2.41 o
   3   9   5        5.36        3.73      3.85 o
   4   9   5       14.81       12.74      3.70 o
   5   9   5        0.73        0.33      2.56 o
  -5  -8   6        1.71        4.11      2.86 o
  -4  -8   6       23.04       12.74      3.53 o
  -3  -8   6        1.21        3.07      2.67 o
  -2  -8   6        0.49        3.28      4.56 o
  -1  -8   6        4.02        4.73      1.75 o
   0  -8   6       99.72       88.47      4.42 o
   1  -8   6        2.20        2.49      1.76 o
   2  -8   6       19.25       18.64      3.34 o
  -6  -7   6      249.51      293.30     15.39 o
  -5  -7   6        0.01       -1.75      2.13 o
  -4  -7   6       18.27       14.98      3.16 o
  -3  -7   6       49.32       48.25      6.65 o
  -2  -7   6       27.54       22.35      2.82 o
  -1  -7   6        1.26        3.17      1.37 o
   0  -7   6       70.14       73.16      3.62 o
   1  -7   6       23.67       27.73      2.55 o
   2  -7   6        6.26        8.36      1.93 o
   3  -7   6        7.47        2.70      2.47 o
   4  -7   6       42.10       45.35      7.02 o
  -7  -6   6       13.33        9.91      2.71 o
  -6  -6   6      142.34      154.76      9.29 o
  -5  -6   6       91.58       95.58      4.97 o
  -4  -6   6      215.83      214.44      7.74 o
  -3  -6   6       15.25       12.90      1.50 o
  -2  -6   6      136.84      147.41      4.37 o
  -1  -6   6       15.69       13.77      1.45 o
   0  -6   6       99.60       94.97      5.35 o
   1  -6   6       14.21       13.68      1.83 o
   2  -6   6       33.26       33.52      2.55 o
   3  -6   6        0.00        0.66      1.60 o
   4  -6   6      199.85      209.93     13.65 o
   5  -6   6        3.22        3.77      2.94 o
  -8  -5   6        6.65        6.09      3.70 o
  -7  -5   6        7.62        6.47      2.23 o
  -6  -5   6      297.75      285.82      8.62 o
  -5  -5   6      227.34      242.75      7.50 o
  -4  -5   6        7.86        5.78      2.00 o
  -3  -5   6      128.02      133.86      3.40 o
  -2  -5   6      478.93      481.08      7.86 o
  -1  -5   6       55.65       51.32      2.06 o
   0  -5   6       44.16       35.70      1.79 o
   1  -5   6       81.99       77.34      2.76 o
   2  -5   6        2.02        3.23      0.87 o
   3  -5   6       41.71       47.59      2.52 o
   4  -5   6      225.12      243.24      7.84 o
   5  -5   6        0.67        0.47      1.61 o
   6  -5   6        8.10        4.90      2.10 o
  -8  -4   6       14.13        8.05      2.64 o
  -7  -4   6       10.47       14.03      2.63 o
  -6  -4   6      142.02      141.63      5.59 o
  -5  -4   6      763.51      816.06     15.07 o
  -4  -4   6      165.08      164.22      4.44 o
  -3  -4   6       87.85       84.90      2.78 o
  -2  -4   6      273.81      277.88      4.51 o
  -1  -4   6       11.81       14.98      0.98 o
   0  -4   6       50.31       39.83      1.67 o
   1  -4   6      162.28      175.99      2.97 o
   2  -4   6       64.79       56.87      1.92 o
   3  -4   6        3.12        2.42      0.89 o
   4  -4   6      672.10      706.13     14.03 o
   5  -4   6        3.52        3.59      1.52 o
   6  -4   6      332.92      383.38     13.01 o
   7  -4   6        2.25        2.46      2.11 o
  -8  -3   6       88.61      100.03      6.38 o
  -7  -3   6        3.90        4.45      2.09 o
  -6  -3   6      559.07      586.85     12.45 o
  -5  -3   6        2.73        2.36      0.82 o
  -4  -3   6     1142.19     1098.76     17.90 o
  -3  -3   6       74.75       77.80      2.02 o
  -2  -3   6      377.65      446.47      6.22 o
  -1  -3   6      303.11      297.85      4.43 o
   0  -3   6       26.99       24.96      1.12 o
   1  -3   6      143.10      120.47      2.11 o
   2  -3   6      783.63      947.37     10.29 o
   3  -3   6       30.28       22.82      1.40 o
   4  -3   6      804.49      730.37     13.05 o
   5  -3   6        4.05        1.89      1.30 o
   6  -3   6       19.97       15.36      5.32 o
   7  -3   6        0.80        5.93      2.69 o
   8  -3   6       75.16       94.66      8.33 o
  -9  -2   6       25.61       33.07      4.23 o
  -8  -2   6        0.65        0.06      1.87 o
  -7  -2   6        0.00        0.95      1.71 o
  -6  -2   6       73.23       79.73      4.36 o
  -5  -2   6       74.71       76.41      3.07 o
  -4  -2   6       19.16       21.27      1.27 o
  -3  -2   6        6.75        6.87      0.76 o
  -2  -2   6       65.10       63.54      1.69 o
  -1  -2   6       10.28       20.06      0.95 o
   0  -2   6        0.87       -0.38      0.38 o
   1  -2   6        5.37       13.90      0.73 o
   2  -2   6     2611.10     2811.65     35.90 o
   3  -2   6       49.99       55.93      1.66 o
   4  -2   6      299.69      263.02      6.79 o
   5  -2   6        7.70        4.17      1.35 o
   6  -2   6        0.49        1.02      1.37 o
   7  -2   6       17.73       20.08      3.71 o
   8  -2   6       83.16       98.69     10.04 o
  -9  -1   6       13.67       17.99      4.89 o
  -8  -1   6       27.39       29.43      4.75 o
  -7  -1   6       20.56       24.02      2.83 o
  -6  -1   6        2.25        2.16      1.16 o
  -5  -1   6        3.50        4.98      1.23 o
  -4  -1   6     1055.92     1012.74     12.27 o
  -3  -1   6        0.78        2.63      0.61 o
  -2  -1   6     1066.42     1135.78     13.63 o
  -1  -1   6        2.67        0.68      0.53 o
   0  -1   6        0.22        1.78      0.63 o
   1  -1   6      134.00       82.77      1.76 o
   2  -1   6     6571.75     6831.65     83.91 o
   3  -1   6        2.32        2.62      0.44 o
   4  -1   6       35.09       39.25      1.67 o
   5  -1   6      215.96      214.80      6.51 o
   6  -1   6     1662.57     1761.51     42.25 o
   7  -1   6        5.17        4.28      4.16 o
   8  -1   6       52.30       65.84      6.21 o
   9  -1   6        9.43       11.41      3.73 o
  -8   0   6        1.34        3.80      1.89 o
  -7   0   6        1.99        2.29      1.33 o
  -6   0   6       50.44       45.34      2.83 o
  -5   0   6      300.02      279.54      5.19 o
  -4   0   6        1.92        1.75      0.59 o
  -3   0   6        0.53        0.68      0.59 o
  -2   0   6       39.26       53.76      1.59 o
  -1   0   6        1.81        0.05      0.60 o
   0   0   6     1181.84     1099.98     18.36 o
   1   0   6      635.23      524.64      8.75 o
   2   0   6      110.23       82.21      1.63 o
   3   0   6        7.78        2.23      0.35 o
   4   0   6       66.55       63.10      1.59 o
   5   0   6      112.89      116.76      3.21 o
   6   0   6      291.86      294.84      7.41 o
   7   0   6       16.24       13.85      3.88 o
   8   0   6        7.67        8.93      2.67 o
   9   0   6       38.37       48.09      5.76 o
  -8   1   6        9.50       17.72     12.81 o
  -7   1   6        0.09        1.11      1.50 o
  -6   1   6      280.83      257.26      5.01 o
  -5   1   6       19.46       15.08      1.37 o
  -4   1   6      102.83      108.42      2.27 o
  -3   1   6        1.59        1.69      0.57 o
  -2   1   6      414.83      449.13      6.15 o
  -1   1   6      247.16      282.16      4.27 o
   0   1   6    10844.31    11524.70    152.47 o
   1   1   6        1.76        1.22      0.55 o
   2   1   6      388.45      278.80     10.11 o
   3   1   6      444.72      442.65      6.95 o
   4   1   6       65.42       65.73      1.41 o
   5   1   6        2.94        3.45      0.75 o
   6   1   6     1527.15     1496.10     30.84 o
   7   1   6       23.04       20.52      2.27 o
   8   1   6        9.33        9.07      2.23 o
   9   1   6        1.21        0.46      1.80 o
  -8   2   6       47.03       43.43      5.73 o
  -7   2   6       12.88        7.69      3.28 o
  -6   2   6      152.91      166.31      5.52 o
  -5   2   6        2.76        2.60      0.95 o
  -4   2   6       10.75        4.76      0.79 o
  -3   2   6       21.55       23.87      1.12 o
  -2   2   6      412.42      520.57      7.73 o
  -1   2   6        5.20        1.00      0.42 o
   0   2   6      992.12     1068.79     13.73 o
   1   2   6       13.56        9.34      0.57 o
   2   2   6      494.98      500.18      8.35 o
   3   2   6      375.59      389.55      7.37 o
   4   2   6        3.01        1.70      0.53 o
   5   2   6       18.77       16.07      1.03 o
   6   2   6      156.33      139.47      5.27 o
   7   2   6        6.45        4.90      1.33 o
   8   2   6        2.88        1.05      1.42 o
   9   2   6        0.90        0.44      1.88 o
  -8   3   6        0.04        2.81      2.99 o
  -7   3   6       82.54       65.79     11.69 o
  -6   3   6        1.70        3.05      1.53 o
  -5   3   6        1.27        2.70      1.59 o
  -4   3   6       63.28       65.59      3.03 o
  -3   3   6       73.49       69.60      2.01 o
  -2   3   6       36.56       46.69      1.44 o
  -1   3   6       47.69       57.74      1.60 o
   0   3   6      696.95      790.36     11.82 o
   1   3   6       11.11       12.68      0.70 o
   2   3   6      346.25      328.66      5.11 o
   3   3   6        0.93        0.73      0.38 o
   4   3   6      758.29      766.05     11.91 o
   5   3   6       19.92       21.76      1.56 o
   6   3   6       14.32       10.17      2.13 o
   7   3   6       14.98       11.59      1.89 o
   8   3   6      237.78      244.31      8.07 o
   9   3   6        0.97        2.46      1.91 o
  -7   4   6        0.25       -0.11      2.76 o
  -6   4   6      241.77      227.77      7.05 o
  -5   4   6        0.11        1.43      1.37 o
  -4   4   6       21.86       18.01      2.76 o
  -3   4   6       27.58       26.13      1.64 o
  -2   4   6        3.07        3.66      0.72 o
  -1   4   6        0.01        1.72      0.51 o
   0   4   6      380.75      432.68      5.63 o
   1   4   6      406.05      454.01      6.93 o
   2   4   6       31.58       36.40      1.60 o
   3   4   6       23.80       27.92      1.69 o
   4   4   6      881.83      879.70     14.30 o
   5   4   6        4.65        1.98      1.31 o
   6   4   6       11.68       10.47      1.97 o
   7   4   6        0.73        1.87      1.86 o
   8   4   6        7.41        8.13      2.69 o
   9   4   6        0.35        2.06      2.32 o
  -6   5   6       18.32       14.90      2.37 o
  -5   5   6        8.29       14.74      3.15 o
  -4   5   6        0.06        0.43      1.24 o
  -3   5   6        0.00        0.73      1.13 o
  -2   5   6       15.97       15.89      1.31 o
  -1   5   6        3.16        3.12      0.75 o
   0   5   6      765.93      803.09     11.83 o
   1   5   6       16.02       22.95      1.67 o
   2   5   6       55.62       53.60      2.60 o
   3   5   6       15.04       17.42      1.91 o
   4   5   6      213.13      198.63      6.03 o
   5   5   6       10.70       13.92      2.99 o
   6   5   6      122.28      126.50      5.74 o
   7   5   6        0.32        0.75      2.04 o
   8   5   6        0.04        0.52      2.22 o
  -5   6   6        0.06        2.09      1.77 o
  -4   6   6        5.04        4.11      1.75 o
  -3   6   6        6.94        7.84      1.74 o
  -2   6   6      798.49      811.88     18.48 o
  -1   6   6       77.02       72.47      3.04 o
   0   6   6      957.70     1023.05     16.83 o
   1   6   6       35.04       38.54      2.32 o
   2   6   6        0.78        0.28      1.05 o
   3   6   6        6.97        7.33      1.75 o
   4   6   6      394.89      388.96     12.62 o
   5   6   6        4.45        4.72      2.21 o
   6   6   6       89.21       83.29      7.06 o
   7   6   6       41.03       39.65      6.56 o
   8   6   6        0.50        1.72      2.58 o
  -4   7   6        1.43        1.35      1.65 o
  -3   7   6        0.61        2.89      1.55 o
  -2   7   6       17.52       25.01      4.03 o
  -1   7   6        2.11        3.69      1.58 o
   0   7   6        0.01        0.16      1.29 o
   1   7   6       89.36       81.56      3.33 o
   2   7   6       23.86       19.28      2.76 o
   3   7   6        0.28       -0.37      2.00 o
   4   7   6       28.58       34.50      4.08 o
   5   7   6       19.14       25.82      4.78 o
   6   7   6        8.46        6.06      2.56 o
   7   7   6        0.96        0.27      2.20 o
  -3   8   6        0.53        2.46      3.10 o
  -2   8   6       63.19       66.90      6.23 o
  -1   8   6        1.10        0.90      2.68 o
   0   8   6        6.80        8.05      1.94 o
   1   8   6       24.17       18.33      2.54 o
   2   8   6      630.12      591.46     18.74 o
   3   8   6        2.94        4.33      2.72 o
   4   8   6      102.98      128.19      7.67 o
   5   8   6       10.62       16.00      5.46 o
   6   8   6        7.00       10.36      3.31 o
  -1   9   6        2.69        5.43      7.09 o
   0   9   6        0.17        1.92      3.88 o
   1   9   6        4.66        4.78      2.10 o
   2   9   6        0.58        0.10      2.06 o
   3   9   6       17.81       16.74      3.86 o
   4   9   6        0.16       -1.36      2.61 o
  -5  -8   7        0.35        1.51      3.72 o
  -4  -8   7        7.59        7.62      3.08 o
  -3  -8   7        0.19       -1.56      1.98 o
  -2  -8   7        0.78        1.94      2.48 o
  -1  -8   7       51.84       60.11      4.72 o
   0  -8   7        3.85        3.28      1.56 o
   1  -8   7        9.12        8.36      2.16 o
   2  -8   7        6.11       -0.18      1.87 o
  -6  -7   7       56.19       53.85      5.55 o
  -5  -7   7        3.03        2.50      2.70 o
  -4  -7   7        0.61       -0.10      2.27 o
  -3  -7   7       65.35       65.80      7.39 o
  -2  -7   7       13.69       11.00      1.94 o
  -1  -7   7        2.21        2.15      1.35 o
   0  -7   7       95.24       94.90      4.09 o
   1  -7   7       23.80       25.07      2.54 o
   2  -7   7        7.01        4.71      1.83 o
   3  -7   7        4.97        2.87      2.65 o
   4  -7   7       14.91       11.80      6.39 o
  -7  -6   7        1.86        1.20      3.29 o
  -6  -6   7      106.62      112.93      8.60 o
  -5  -6   7       11.50       10.73      2.35 o
  -4  -6   7       14.13       13.52      2.37 o
  -3  -6   7       43.15       36.03      2.30 o
  -2  -6   7       43.48       37.72      2.48 o
  -1  -6   7       91.03      100.08      4.79 o
   0  -6   7       22.38       28.99      3.18 o
   1  -6   7       99.03       95.86      5.00 o
   2  -6   7       22.83       24.64      2.32 o
   3  -6   7        3.93        6.64      2.49 o
   4  -6   7        1.78        2.95      2.63 o
   5  -6   7        3.84        6.12      3.30 o
  -8  -5   7        4.13        1.77      2.77 o
  -7  -5   7        3.36        1.53      2.23 o
  -6  -5   7      269.81      283.24      8.66 o
  -5  -5   7      165.86      163.93     10.60 o
  -4  -5   7       40.82       42.58      2.03 o
  -3  -5   7        4.69        1.19      0.82 o
  -2  -5   7       93.41       85.38      2.87 o
  -1  -5   7        0.33        1.89      0.78 o
   0  -5   7      344.96      330.08      5.61 o
   1  -5   7        0.04        1.34      0.81 o
   2  -5   7        0.01        0.83      0.75 o
   3  -5   7       20.75       17.71      2.02 o
   4  -5   7       11.91       12.60      3.00 o
   5  -5   7        3.71        3.66      1.81 o
   6  -5   7        0.52        4.47      3.21 o
  -8  -4   7       11.40       10.10      3.53 o
  -7  -4   7        6.18        4.91      2.11 o
  -6  -4   7      143.88      145.30      5.83 o
  -5  -4   7     1047.83     1087.07     20.79 o
  -4  -4   7       11.87       13.93      1.27 o
  -3  -4   7      140.66      158.22      3.86 o
  -2  -4   7      126.59      126.30      2.93 o
  -1  -4   7       64.47       58.32      1.77 o
   0  -4   7      452.20      422.02      5.54 o
   1  -4   7      350.87      358.40      5.19 o
   2  -4   7        4.17        4.24      0.80 o
   3  -4   7      205.12      205.41      5.57 o
   4  -4   7       20.50       12.24      2.00 o
   5  -4   7        9.28       10.86      1.94 o
   6  -4   7        0.71        0.89      1.75 o
   7  -4   7        1.55       -0.78      1.98 o
  -8  -3   7       24.72       25.72      3.54 o
  -7  -3   7        2.56        1.67      1.85 o
  -6  -3   7       40.76       39.20      2.93 o
  -5  -3   7     1422.22     1437.64     23.13 o
  -4  -3   7       50.29       47.82      2.34 o
  -3  -3   7       10.85        8.42      0.98 o
  -2  -3   7        2.31        1.33      0.61 o
  -1  -3   7      806.36      869.56     10.90 o
   0  -3   7       37.06       29.02      1.09 o
   1  -3   7     1347.10     1325.69     14.26 o
   2  -3   7      103.08       86.79      1.98 o
   3  -3   7       79.59       88.56      2.56 o
   4  -3   7      161.95      159.64      4.81 o
   5  -3   7      240.15      223.66      8.77 o
   6  -3   7        0.85       -0.38      1.83 o
   7  -3   7       27.40       29.74      5.72 o
   8  -3   7        3.17       -1.77      2.55 o
  -8  -2   7       51.66       61.12      4.47 o
  -7  -2   7        3.27        1.78      2.04 o
  -6  -2   7       55.12       59.42      5.90 o
  -5  -2   7       77.94       80.25      2.73 o
  -4  -2   7      455.83      447.91      6.96 o
  -3  -2   7       13.16       19.81      1.11 o
  -2  -2   7      659.85      689.08      9.19 o
  -1  -2   7      932.40      982.39     11.91 o
   0  -2   7       38.34       27.79      1.06 o
   1  -2   7     1058.41     1055.61     12.74 o
   2  -2   7        0.01        1.67      0.55 o
   3  -2   7      653.96      621.04      9.05 o
   4  -2   7        1.20        1.49      0.98 o
   5  -2   7     2364.86     2296.24     53.60 o
   6  -2   7        4.00        1.95      1.47 o
   7  -2   7      100.26      109.29      8.75 o
   8  -2   7        0.64       -0.41      2.37 o
  -8  -1   7       11.92       15.17      3.02 o
  -7  -1   7        4.06        6.59      1.92 o
  -6  -1   7        3.01        2.28      1.08 o
  -5  -1   7       50.05       49.63      2.64 o
  -4  -1   7        1.21        1.07      0.66 o
  -3  -1   7        4.49        3.69      0.59 o
  -2  -1   7        3.32       -0.15      0.48 o
  -1  -1   7     3393.71     3682.29     52.52 o
   0  -1   7      158.34      133.91      2.97 o
   1  -1   7     5105.35     5408.48     68.30 o
   2  -1   7       21.48       20.13      0.90 o
   3  -1   7        0.05       -0.26      0.38 o
   4  -1   7      150.30      127.49      4.66 o
   5  -1   7     1969.89     1950.04     40.51 o
   6  -1   7       67.95       51.01      3.78 o
   7  -1   7       87.58       92.42      6.38 o
   8  -1   7        0.82        1.97      2.45 o
  -8   0   7        3.38        1.43      3.10 o
  -7   0   7        0.60        1.46      1.39 o
  -6   0   7       17.88       16.75      1.32 o
  -5   0   7       10.54        8.12      1.08 o
  -4   0   7       39.94       31.98      1.36 o
  -3   0   7      206.82      201.51      3.22 o
  -2   0   7       42.74       37.70      1.27 o
  -1   0   7     1371.40     1575.69     30.20 o
   0   0   7        0.04        1.61      0.68 o
   1   0   7        0.00        0.20      0.38 o
   2   0   7       55.26       57.13      1.30 o
   3   0   7      229.57      235.12      3.54 o
   4   0   7       62.68       67.43      1.77 o
   5   0   7      453.59      421.02      8.45 o
   6   0   7       26.26       23.13      3.19 o
   7   0   7      102.65      106.22      6.36 o
   8   0   7        2.71        2.52      2.63 o
   9   0   7       41.86       50.81      5.83 o
  -8   1   7        1.69        2.50      2.84 o
  -7   1   7       21.16       16.25      3.59 o
  -6   1   7        0.97        1.76      0.93 o
  -5   1   7        4.16        3.28      0.95 o
  -4   1   7       28.64       22.93      1.18 o
  -3   1   7      140.59      198.47      3.25 o
  -2   1   7       99.82      116.34      2.16 o
  -1   1   7     2228.59     2867.03     33.59 o
   0   1   7       24.78       16.94      0.80 o
   1   1   7     6819.37     7506.09    181.90 o
   2   1   7      251.50      302.35     11.06 o
   3   1   7     1012.09     1090.94     17.19 o
   4   1   7       64.94       61.93      1.49 o
   5   1   7      448.70      383.73      6.04 o
   6   1   7        2.09        3.19      1.10 o
   7   1   7        2.86        0.89      1.31 o
   8   1   7        0.03       -1.24      1.28 o
   9   1   7       81.84      111.60      6.54 o
  -8   2   7        1.35       -0.11      2.74 o
  -7   2   7       71.36       70.26      9.30 o
  -6   2   7       74.11       64.05      3.35 o
  -5   2   7       21.88       27.39      2.38 o
  -4   2   7        2.36        2.69      0.70 o
  -3   2   7       62.27       59.60      1.74 o
  -2   2   7       19.81       14.11      0.96 o
  -1   2   7      736.49     1181.93     14.20 o
   0   2   7       68.68       67.35      1.58 o
   1   2   7      180.01      180.80      2.80 o
   2   2   7      161.14      138.82      3.75 o
   3   2   7        2.49        2.85      0.44 o
   4   2   7       29.52       28.81      0.93 o
   5   2   7        8.30        5.10      0.74 o
   6   2   7       74.00       64.08      3.59 o
   7   2   7        0.01        1.64      1.29 o
   8   2   7       20.24       18.34      2.51 o
   9   2   7        9.60        7.95      2.22 o
  -7   3   7      292.45      278.67     12.48 o
  -6   3   7        0.72       -0.73      1.30 o
  -5   3   7       23.04       24.64      2.42 o
  -4   3   7       28.77       26.23      2.37 o
  -3   3   7       65.14       58.46      1.88 o
  -2   3   7       54.43       44.87      1.49 o
  -1   3   7       36.59       54.88      1.43 o
   0   3   7        0.47        1.73      0.45 o
   1   3   7        0.86       -0.09      0.39 o
   2   3   7       23.35       25.56      0.96 o
   3   3   7       78.82       91.42      1.95 o
   4   3   7        0.05        0.10      0.48 o
   5   3   7      174.73      214.73      4.68 o
   6   3   7        4.16        2.14      1.10 o
   7   3   7        1.21        2.52      1.74 o
   8   3   7        7.26        1.60      1.40 o
   9   3   7        8.94       12.89      4.16 o
  -7   4   7       47.19       37.07      5.11 o
  -6   4   7        2.63        6.26      1.91 o
  -5   4   7       39.32       50.11      3.89 o
  -4   4   7        7.61        7.26      1.73 o
  -3   4   7      306.58      319.40      6.22 o
  -2   4   7        5.73        3.52      0.80 o
  -1   4   7       18.84       23.17      1.08 o
   0   4   7      307.20      311.80      4.98 o
   1   4   7      425.04      427.07      6.59 o
   2   4   7        3.55        2.26      0.60 o
   3   4   7       18.39       21.62      1.24 o
   4   4   7        9.97       17.37      1.81 o
   5   4   7       77.72       82.96      4.00 o
   6   4   7       21.96       18.02      2.34 o
   7   4   7       53.08       62.30      4.65 o
   8   4   7       16.35       20.02      4.51 o
   9   4   7        4.12        6.45      2.73 o
  -6   5   7       24.82       19.28      4.01 o
  -5   5   7        0.06       -0.45      1.48 o
  -4   5   7       11.14       15.31      2.53 o
  -3   5   7        4.77        4.24      1.29 o
  -2   5   7       56.21       62.18      2.85 o
  -1   5   7        0.59        0.59      1.11 o
   0   5   7        0.90        1.99      0.81 o
   1   5   7      163.42      147.36      4.72 o
   2   5   7        0.10       -0.63      0.71 o
   3   5   7      486.83      471.98     10.90 o
   4   5   7        2.11        1.54      1.26 o
   5   5   7      189.33      182.01     12.74 o
   6   5   7        2.30       -0.52      1.41 o
   7   5   7      156.47      156.83     14.94 o
   8   5   7       21.45       34.91      4.40 o
  -5   6   7       16.83       11.51      2.23 o
  -4   6   7        4.75        8.44      1.92 o
  -3   6   7        0.94        3.59      1.49 o
  -2   6   7        1.30        0.21      1.22 o
  -1   6   7        0.83        1.83      1.08 o
   0   6   7       26.80       27.56      2.94 o
   1   6   7       88.43      100.15      4.13 o
   2   6   7       36.01       40.12      2.94 o
   3   6   7       50.96       59.74      3.46 o
   4   6   7        4.95        2.92      1.63 o
   5   6   7       26.02       28.49      3.48 o
   6   6   7        3.05        1.40      1.98 o
   7   6   7        2.02        0.96      2.35 o
   8   6   7       14.73       21.25      4.51 o
  -4   7   7        0.98        5.91      2.22 o
  -3   7   7       59.29       48.06      5.42 o
  -2   7   7       49.01       59.11      5.42 o
  -1   7   7      123.19      110.40      4.96 o
   0   7   7       17.51       21.86      2.59 o
   1   7   7      100.91      107.24      7.11 o
   2   7   7       12.47        7.30      1.94 o
   3   7   7        1.99       -1.85      1.74 o
   4   7   7        6.13        3.23      2.11 o
   5   7   7       56.14       49.54      5.10 o
   6   7   7        2.69        2.01      2.11 o
   7   7   7        0.01        6.09      2.72 o
  -3   8   7       19.38       15.64      5.02 o
  -2   8   7       12.70       15.93      3.85 o
  -1   8   7      339.70      331.61     13.86 o
   0   8   7        3.14        4.53      1.94 o
   1   8   7      477.74      489.58     12.04 o
   2   8   7       20.25       22.02      5.03 o
   3   8   7        4.92        6.27      2.59 o
   4   8   7        2.85        3.60      2.76 o
   5   8   7       16.17        9.89      4.91 o
   6   8   7       30.77       36.23      4.84 o
  -1   9   7        1.38        3.47      3.32 o
   0   9   7        2.54        1.48      2.90 o
   1   9   7        0.45        1.75      2.01 o
   2   9   7       31.58       21.46      6.04 o
   3   9   7        2.02        2.09      2.66 o
   4   9   7        0.01        5.59      2.93 o
  -4  -8   8       34.26       33.43      4.62 o
  -3  -8   8        1.32        3.16      2.64 o
  -2  -8   8       18.33       20.95      2.85 o
  -1  -8   8      133.34      159.39      5.58 o
   0  -8   8        2.12        0.64      1.53 o
   1  -8   8        0.36        2.16      1.79 o
   2  -8   8       29.79       30.35      4.20 o
  -6  -7   8       44.14       44.67      5.46 o
  -5  -7   8        0.01       -1.48      2.40 o
  -4  -7   8        1.41        3.52      2.51 o
  -3  -7   8        3.44        2.49      1.67 o
  -2  -7   8        0.55        0.87      1.17 o
  -1  -7   8        1.09        0.47      1.35 o
   0  -7   8        0.63        1.34      1.88 o
   1  -7   8        1.16        1.57      1.59 o
   2  -7   8       21.28       23.30      2.94 o
   3  -7   8        0.80        6.03      3.43 o
   4  -7   8        4.38        8.00      3.45 o
  -7  -6   8       32.27       40.42      5.20 o
  -6  -6   8      136.15      141.56     11.06 o
  -5  -6   8        6.06        1.32      2.32 o
  -4  -6   8       12.30        6.25      1.74 o
  -3  -6   8        6.31        4.65      1.29 o
  -2  -6   8       28.09       23.09      2.09 o
  -1  -6   8        0.44       -0.96      0.91 o
   0  -6   8      275.26      284.32      7.40 o
   1  -6   8        6.89        6.46      1.72 o
   2  -6   8        1.73        1.00      1.28 o
   3  -6   8       59.42       67.06      5.77 o
   4  -6   8       41.93       37.99      4.91 o
   5  -6   8        2.99       11.27      3.78 o
  -7  -5   8        3.55        0.71      3.54 o
  -6  -5   8      277.01      301.60     16.51 o
  -5  -5   8        0.00        3.49      1.92 o
  -4  -5   8       86.81       85.94      3.79 o
  -3  -5   8        4.67        6.38      1.21 o
  -2  -5   8       61.57       75.27      2.84 o
  -1  -5   8      267.91      265.41      5.40 o
   0  -5   8      404.46      403.85      6.80 o
   1  -5   8      194.42      197.10      4.13 o
   2  -5   8       16.18       18.73      1.41 o
   3  -5   8        1.71       -1.38      1.11 o
   4  -5   8       20.98       18.12      2.31 o
   5  -5   8        5.05        6.93      2.13 o
   6  -5   8       11.23       10.43      2.54 o
  -8  -4   8       18.63       26.53      4.98 o
  -7  -4   8        7.20        4.06      2.87 o
  -6  -4   8      110.39      115.14      5.79 o
  -5  -4   8       93.14       80.91      3.21 o
  -4  -4   8      275.66      279.58      5.84 o
  -3  -4   8       16.25       13.37      1.33 o
  -2  -4   8      550.72      668.42      9.43 o
  -1  -4   8       66.32       59.95      1.74 o
   0  -4   8      101.50       95.22      2.24 o
   1  -4   8        0.88        1.16      0.65 o
   2  -4   8       13.44       11.73      1.11 o
   3  -4   8       61.45       55.99      2.68 o
   4  -4   8      472.60      458.26     10.05 o
   5  -4   8       52.26       48.67      4.31 o
   6  -4   8       16.19       19.10      3.14 o
   7  -4   8        0.03       -0.49      2.11 o
  -8  -3   8       75.80       95.04      6.88 o
  -7  -3   8       14.45       15.32      2.60 o
  -6  -3   8      809.54      852.52     18.45 o
  -5  -3   8      556.91      553.25      9.71 o
  -4  -3   8        0.15        0.82      0.78 o
  -3  -3   8      188.54      216.82      4.01 o
  -2  -3   8      544.91      607.21      8.14 o
  -1  -3   8        0.63       -0.62      0.46 o
   0  -3   8       54.15       59.24      1.53 o
   1  -3   8      109.47      121.84      2.15 o
   2  -3   8       14.96       15.93      1.06 o
   3  -3   8       10.93       12.41      1.17 o
   4  -3   8      131.65      150.51      4.40 o
   5  -3   8        5.94        3.58      1.62 o
   6  -3   8       19.38       21.55      3.82 o
   7  -3   8        1.11        2.49      5.53 o
   8  -3   8        2.75        0.60      2.99 o
  -8  -2   8       24.28       28.18      5.96 o
  -7  -2   8       19.00       18.06      2.70 o
  -6  -2   8       77.26       70.40      3.67 o
  -5  -2   8      739.11      695.37     11.58 o
  -4  -2   8      689.76      669.59      9.73 o
  -3  -2   8       95.15       85.58      2.37 o
  -2  -2   8      787.47      890.66     11.94 o
  -1  -2   8      606.74      567.24      7.25 o
   0  -2   8       48.54       34.79      1.03 o
   1  -2   8       89.55       73.48      1.75 o
   2  -2   8       60.22       57.99      1.74 o
   3  -2   8       69.89       77.13      2.38 o
   4  -2   8     1201.47     1187.66     25.68 o
   5  -2   8       36.48       27.46      2.93 o
   6  -2   8      454.33      469.43     14.34 o
   7  -2   8       17.48       10.98      3.16 o
   8  -2   8       13.25       11.77     10.40 o
  -8  -1   8      194.57      226.48     11.60 o
  -7  -1   8       33.20       32.01      6.36 o
  -6  -1   8      275.06      274.64      5.95 o
  -5  -1   8       19.41       16.34      1.46 o
  -4  -1   8     2265.96     2146.65     25.40 o
  -3  -1   8       13.52       16.53      1.03 o
  -2  -1   8      213.47      270.52      5.94 o
  -1  -1   8       54.85       65.51      1.77 o
   0  -1   8      485.09      383.40      6.75 o
   1  -1   8      612.75      503.30      7.31 o
   2  -1   8     2440.38     2707.33     33.89 o
   3  -1   8       30.17       30.33      1.31 o
   4  -1   8     1175.55     1097.14     16.30 o
   5  -1   8      323.85      315.73      9.16 o
   6  -1   8      102.51      102.97      5.07 o
   7  -1   8        0.35        0.06      1.53 o
   8  -1   8       17.86       25.31      4.19 o
  -8   0   8        4.10        3.01      3.21 o
  -7   0   8        1.03        2.27      2.63 o
  -6   0   8        3.11        1.53      0.97 o
  -5   0   8      208.75      201.41      4.61 o
  -4   0   8      101.46       94.51      2.32 o
  -3   0   8        3.37        3.73      0.69 o
  -2   0   8      293.19      367.35      5.11 o
  -1   0   8      444.83      499.20     10.00 o
   0   0   8        0.42       -0.08      0.52 o
   1   0   8      325.45      293.01      5.25 o
   2   0   8     3820.71     4185.45     57.73 o
   3   0   8        3.58        0.50      0.33 o
   4   0   8      386.58      365.59      5.68 o
   5   0   8      171.15      155.06      4.94 o
   6   0   8      181.84      170.00      6.37 o
   7   0   8        3.32        2.83      1.99 o
   8   0   8      102.77      123.57     10.02 o
   9   0   8       18.72       24.79      5.75 o
  -8   1   8       14.28       20.54      4.75 o
  -7   1   8        3.16        4.80      4.43 o
  -6   1   8       60.71       60.84      4.35 o
  -5   1   8       29.81       25.84      1.76 o
  -4   1   8     1199.33     1200.33     12.95 o
  -3   1   8       52.41       46.78      1.49 o
  -2   1   8      131.69      180.67      2.96 o
  -1   1   8       69.14       75.77      1.98 o
   0   1   8      429.34      409.57      7.51 o
   1   1   8        0.09       -0.15      0.36 o
   2   1   8    10499.46    11309.56    466.64 o
   3   1   8      447.87      452.03      6.95 o
   4   1   8      154.94      140.08      2.37 o
   5   1   8       10.00       11.06      1.36 o
   6   1   8     1531.71     1528.20     31.31 o
   7   1   8        4.98        2.91      1.49 o
   8   1   8       39.26       57.80      3.81 o
   9   1   8        0.21       -0.11      2.65 o
  -8   2   8       38.27       42.23      7.53 o
  -7   2   8       40.68       44.98      5.26 o
  -6   2   8        0.01        0.62      1.25 o
  -5   2   8       16.65       15.70      2.05 o
  -4   2   8        1.79        1.96      0.84 o
  -3   2   8        0.61        0.18      0.61 o
  -2   2   8      176.40      235.13      3.36 o
  -1   2   8        2.33        5.27      0.74 o
   0   2   8      192.92      216.51      3.68 o
   1   2   8       64.62       47.13      1.17 o
   2   2   8      170.72      184.77      6.05 o
   3   2   8      407.94      436.25     15.78 o
   4   2   8       17.12       16.18      0.88 o
   5   2   8        8.95        4.47      0.66 o
   6   2   8      401.12      417.10      9.97 o
   7   2   8        8.80        4.80      1.43 o
   8   2   8        6.36        9.57      2.07 o
   9   2   8        8.88        4.10      1.94 o
  -7   3   8       11.29        7.01      3.18 o
  -6   3   8       27.53       19.81      2.39 o
  -5   3   8        3.30        2.11      1.52 o
  -4   3   8      364.49      375.97      9.52 o
  -3   3   8      136.50      136.45      3.00 o
  -2   3   8      535.12      566.30     10.18 o
  -1   3   8        1.92        2.22      0.51 o
   0   3   8     1610.32     1897.40     23.60 o
   1   3   8        4.87        3.61      0.53 o
   2   3   8      691.01      689.35     10.92 o
   3   3   8       40.01       41.88      1.32 o
   4   3   8      146.68      139.61      2.66 o
   5   3   8       29.28       36.20      1.65 o
   6   3   8     2144.07     2050.01     40.45 o
   7   3   8        5.46        2.92      1.34 o
   8   3   8       15.72       12.65      2.18 o
   9   3   8        7.92        9.61      2.17 o
  -7   4   8        1.42        2.29      3.32 o
  -6   4   8        1.05       -0.38      1.67 o
  -5   4   8       22.43       21.99      2.91 o
  -4   4   8        5.63        2.09      1.26 o
  -3   4   8        0.97        2.10      1.01 o
  -2   4   8        1.74        2.94      0.82 o
  -1   4   8       47.59       42.57      1.58 o
   0   4   8      319.35      370.28      5.71 o
   1   4   8       81.29       96.75      2.29 o
   2   4   8       10.64       12.04      0.95 o
   3   4   8        8.57        8.26      1.28 o
   4   4   8      171.57      175.95      5.53 o
   5   4   8        0.24        0.66      1.13 o
   6   4   8      157.35      168.00      5.11 o
   7   4   8       16.24       18.34      2.22 o
   8   4   8        5.10        7.14      1.97 o
   9   4   8       27.88       30.58      4.35 o
  -6   5   8        8.59        9.50      2.22 o
  -5   5   8        0.26        0.46      1.51 o
  -4   5   8       21.49       25.31      2.47 o
  -3   5   8       10.66        9.58      1.83 o
  -2   5   8       11.89        8.78      1.17 o
  -1   5   8      109.61      116.52      3.35 o
   0   5   8      379.22      408.57      7.31 o
   1   5   8       24.15       21.54      1.80 o
   2   5   8      274.16      285.45      6.47 o
   3   5   8       55.14       64.17      3.57 o
   4   5   8       86.76       74.55      4.28 o
   5   5   8        6.53        2.28      1.39 o
   6   5   8       55.93       54.71      3.90 o
   7   5   8       62.90       65.40      6.21 o
   8   5   8      129.66      153.63      7.89 o
  -5   6   8        0.64        2.23      1.73 o
  -4   6   8        8.65        7.25      1.91 o
  -3   6   8       51.41       48.26      2.89 o
  -2   6   8      175.15      189.74      6.40 o
  -1   6   8       76.15       89.83      3.60 o
   0   6   8       11.17       11.92      1.47 o
   1   6   8       15.20       16.38      2.09 o
   2   6   8       26.60       27.20      2.55 o
   3   6   8        0.66        0.38      1.32 o
   4   6   8      160.42      157.96     12.13 o
   5   6   8        2.59        1.52      2.64 o
   6   6   8       61.83       81.29      5.47 o
   7   6   8       58.40       57.46      5.30 o
   8   6   8        6.29       -0.04      2.53 o
  -4   7   8       19.39       15.58      3.84 o
  -3   7   8       15.02       18.59      4.32 o
  -2   7   8       20.05       24.23      4.10 o
  -1   7   8        1.69        0.29      1.57 o
   0   7   8       61.00       60.49      3.36 o
   1   7   8       65.78       50.34      4.05 o
   2   7   8       86.52       97.03      5.91 o
   3   7   8        6.89        5.25      2.08 o
   4   7   8       20.21       14.97      3.08 o
   5   7   8        3.20        4.93      2.29 o
   6   7   8       19.80       12.58      3.07 o
   7   7   8       13.34       10.60      3.21 o
  -3   8   8        0.33       -1.40      2.82 o
  -2   8   8       97.68       94.45      7.37 o
  -1   8   8        9.08        5.94      3.48 o
   0   8   8       82.11       75.78      4.81 o
   1   8   8        7.97        6.54      2.26 o
   2   8   8        2.57       -0.73      1.95 o
   3   8   8        0.89        0.33      1.91 o
   4   8   8       24.67       19.05      3.55 o
   5   8   8       10.02       20.23      3.87 o
   6   8   8        0.71        5.31      2.80 o
  -1   9   8        9.19       11.49      3.75 o
   0   9   8        0.01        0.23      2.78 o
   1   9   8        0.13       -0.56      2.54 o
   2   9   8        5.42        3.17      2.73 o
   3   9   8        3.56        0.29      2.55 o
   4   9   8        3.04        2.66      2.87 o
  -4  -8   9        5.34        7.12      3.10 o
  -3  -8   9       21.89       15.03      2.89 o
  -2  -8   9        3.85       -0.20      1.92 o
  -1  -8   9       12.05       14.21      3.15 o
   0  -8   9        0.00        1.25      1.57 o
   1  -8   9        3.19        3.79      2.07 o
  -6  -7   9        7.00        2.27      3.73 o
  -5  -7   9        0.64        2.68      2.81 o
  -4  -7   9        6.20        4.72      3.16 o
  -3  -7   9        2.92        2.32      1.62 o
  -2  -7   9        8.30        8.02      1.81 o
  -1  -7   9        1.95        0.61      1.39 o
   0  -7   9       27.97       26.25      2.55 o
   1  -7   9      129.66      138.35      6.16 o
   2  -7   9       21.67       20.24      3.41 o
   3  -7   9       14.46       20.66      9.34 o
  -7  -6   9        2.56        0.52      3.29 o
  -6  -6   9        1.40        1.88      2.86 o
  -5  -6   9       25.80       17.22      3.42 o
  -4  -6   9        1.10        1.12      1.43 o
  -3  -6   9        0.26       -0.97      1.07 o
  -2  -6   9        0.08        1.11      1.06 o
  -1  -6   9        1.38        1.66      1.13 o
   0  -6   9      106.56      112.63      7.08 o
   1  -6   9       12.37       11.77      1.88 o
   2  -6   9       20.78       19.59      2.48 o
   3  -6   9       24.99       30.04      4.75 o
   4  -6   9       18.54       17.55      4.92 o
   5  -6   9        8.10        8.91      5.31 o
  -7  -5   9        0.12       -2.78      4.11 o
  -6  -5   9      117.78      127.33      7.35 o
  -5  -5   9       50.50       46.69      5.08 o
  -4  -5   9        1.82        3.07      1.20 o
  -3  -5   9      111.69       95.89      3.70 o
  -2  -5   9       28.67       22.70      2.04 o
  -1  -5   9       23.16       17.83      1.59 o
   0  -5   9        9.13        7.37      1.09 o
   1  -5   9       34.46       33.08      1.79 o
   2  -5   9        0.40        0.27      0.94 o
   3  -5   9        3.80        3.55      1.63 o
   4  -5   9       48.22       42.28      4.31 o
   5  -5   9       12.82       13.44      2.70 o
   6  -5   9       17.84       20.45      3.82 o
  -8  -4   9       14.74       16.18      3.87 o
  -7  -4   9        0.53       -0.62      2.34 o
  -6  -4   9       17.03        9.70      2.56 o
  -5  -4   9       15.71       15.38      1.49 o
  -4  -4   9        0.17        0.78      0.90 o
  -3  -4   9        2.28        2.75      0.98 o
  -2  -4   9        4.49        3.07      0.97 o
  -1  -4   9     1118.49     1083.42     12.59 o
   0  -4   9      269.17      244.51      4.38 o
   1  -4   9      237.46      260.51      4.72 o
   2  -4   9        0.28       -0.28      0.78 o
   3  -4   9      205.09      195.58      5.42 o
   4  -4   9       68.58       60.05      3.35 o
   5  -4   9        4.10        3.05      2.47 o
   6  -4   9        2.49        2.09      2.37 o
   7  -4   9        0.61        8.11      4.46 o
  -8  -3   9        3.68        6.70      3.13 o
  -7  -3   9      159.15      161.72      7.94 o
  -6  -3   9      140.52      152.60      5.82 o
  -5  -3   9      734.73      755.65     12.66 o
  -4  -3   9       67.91       58.26      2.78 o
  -3  -3   9       13.08       20.46      1.36 o
  -2  -3   9      577.01      599.46      7.74 o
  -1  -3   9       13.27       14.93      1.01 o
   0  -3   9        0.34        0.25      0.53 o
   1  -3   9      207.46      240.02      4.02 o
   2  -3   9       44.51       37.41      1.72 o
   3  -3   9        1.19        0.45      0.71 o
   4  -3   9       11.55        9.34      2.02 o
   5  -3   9       19.10       27.20      3.88 o
   6  -3   9        0.63        0.24      1.83 o
   7  -3   9       90.62      110.48     13.02 o
  -8  -2   9       48.34       59.96      8.33 o
  -7  -2   9      111.01      111.44      9.35 o
  -6  -2   9       85.03       87.29      2.99 o
  -5  -2   9     1504.52     1523.71     23.08 o
  -4  -2   9        1.76        3.19      1.52 o
  -3  -2   9       69.82       74.07      2.36 o
  -2  -2   9       42.36       33.70      1.34 o
  -1  -2   9      464.94      539.18      7.00 o
   0  -2   9       81.27       60.19      1.61 o
   1  -2   9     1976.81     2108.57     25.72 o
   2  -2   9       39.99       35.99      1.58 o
   3  -2   9       37.39       32.47      2.18 o
   4  -2   9        6.60        2.51      1.05 o
   5  -2   9        6.57        8.91      2.42 o
   6  -2   9        0.27        3.91      1.81 o
   7  -2   9       17.77       14.51      3.16 o
   8  -2   9        5.53        4.94      4.88 o
  -8  -1   9        1.45        1.12      5.23 o
  -7  -1   9       89.84      112.43      7.68 o
  -6  -1   9        2.20        1.29      1.02 o
  -5  -1   9     2505.32     2443.15     35.51 o
  -4  -1   9      212.43      194.52      3.82 o
  -3  -1   9       86.51      106.96      2.56 o
  -2  -1   9       26.99       41.27      1.45 o
  -1  -1   9     2141.33     2307.90     26.42 o
   0  -1   9      209.39      162.09      3.83 o
   1  -1   9       65.40       78.25      1.86 o
   2  -1   9       36.66       47.69      1.37 o
   3  -1   9       19.11       15.98      1.03 o
   4  -1   9       10.23        6.26      0.95 o
   5  -1   9      692.53      704.86     18.23 o
   6  -1   9        4.58        1.04      1.18 o
   7  -1   9        6.22        2.50      2.37 o
   8  -1   9        0.57        0.85      3.59 o
  -8   0   9       87.75      114.52      8.34 o
  -7   0   9       15.73       17.55      3.83 o
  -6   0   9      202.35      194.44      6.47 o
  -5   0   9      332.94      334.32      6.60 o
  -4   0   9      765.02      775.77     10.91 o
  -3   0   9      393.66      393.17      5.69 o
  -2   0   9        1.49        3.66      0.54 o
  -1   0   9     1165.70     1343.56     19.67 o
   0   0   9        0.09        1.10      0.60 o
   1   0   9     1313.17     1404.20     22.48 o
   2   0   9      125.60      135.88      2.51 o
   3   0   9      298.20      291.84      4.54 o
   4   0   9      323.05      317.34      5.05 o
   5   0   9     4832.67     4844.10     86.76 o
   6   0   9       15.61       15.69      2.08 o
   7   0   9       75.62       71.06      8.83 o
   8   0   9       19.87       15.80      3.58 o
   9   0   9       74.07       80.28     17.63 o
  -8   1   9        1.32        2.67      6.20 o
  -7   1   9       28.04       39.23      3.22 o
  -6   1   9       35.32       29.17      2.49 o
  -5   1   9       23.66       20.58      2.23 o
  -4   1   9      147.72      139.92      2.85 o
  -3   1   9      854.01      977.32     11.46 o
  -2   1   9      154.83      183.99      3.03 o
  -1   1   9     8696.79    11126.46    169.17 o
   0   1   9        2.56        6.79      0.67 o
   1   1   9      464.66      709.81     12.51 o
   2   1   9        2.34        2.93      1.75 o
   3   1   9      411.38      452.25      8.87 o
   4   1   9        0.23       -0.18      0.41 o
   5   1   9     2757.94     2759.66     42.42 o
   6   1   9        4.36        5.59      1.26 o
   7   1   9       81.31       90.03      4.02 o
   8   1   9        3.62        4.83      1.88 o
   9   1   9       24.15       27.07     13.56 o
  -8   2   9        8.56        7.16      3.63 o
  -7   2   9       26.84       24.95      2.87 o
  -6   2   9       18.13       15.26      2.14 o
  -5   2   9        1.47        1.31      2.59 o
  -4   2   9      236.64      255.31      5.20 o
  -3   2   9       19.09       14.61      1.16 o
  -2   2   9        2.41        2.55      0.72 o
  -1   2   9     1143.50     1683.31     22.41 o
   0   2   9       11.14       14.32      0.86 o
   1   2   9       29.46       26.77      1.06 o
   2   2   9      714.19      700.67     23.82 o
   3   2   9      195.26      192.80      8.63 o
   4   2   9        7.07        6.98      0.64 o
   5   2   9     1018.45      993.48     14.25 o
   6   2   9       12.84        8.12      1.59 o
   7   2   9       24.38       16.53      2.14 o
   8   2   9        5.34        4.88      1.80 o
   9   2   9      106.54      119.42      6.34 o
  -7   3   9      109.33      109.83      5.58 o
  -6   3   9       12.61       10.39      2.34 o
  -5   3   9       70.03       64.34      3.78 o
  -4   3   9       47.45       58.25      2.99 o
  -3   3   9      325.60      411.56      7.32 o
  -2   3   9       83.13       72.31      2.17 o
  -1   3   9      139.25      186.62      3.16 o
   0   3   9       54.83       55.08      1.74 o
   1   3   9     2465.82     2407.31     29.43 o
   2   3   9       17.31       20.84      1.39 o
   3   3   9     1429.11     1439.90     22.57 o
   4   3   9       34.10       40.84      1.40 o
   5   3   9       12.92       20.31      1.09 o
   6   3   9       14.05        8.44      1.71 o
   7   3   9      154.51      147.89      5.27 o
   8   3   9        0.06        0.65      1.30 o
   9   3   9      164.95      231.60      8.14 o
  -7   4   9        2.02        3.12      2.02 o
  -6   4   9        1.97        1.74      1.70 o
  -5   4   9       13.42       13.65      2.36 o
  -4   4   9       22.70       24.23      2.40 o
  -3   4   9       22.87       21.53      2.10 o
  -2   4   9        0.36        0.50      0.71 o
  -1   4   9       15.78       17.78      1.28 o
   0   4   9      323.81      357.04      5.90 o
   1   4   9       21.67       20.81      1.23 o
   2   4   9        0.12        0.33      0.48 o
   3   4   9      178.05      183.59      4.14 o
   4   4   9       13.87       17.41      1.32 o
   5   4   9        3.27        3.13      1.24 o
   6   4   9        7.28        6.62      1.43 o
   7   4   9        9.93        5.34      1.62 o
   8   4   9        1.41        2.12      1.66 o
   9   4   9       40.79       63.79      8.93 o
  -6   5   9        5.70        5.49      2.04 o
  -5   5   9        7.83        7.30      2.74 o
  -4   5   9        1.18        2.41      1.58 o
  -3   5   9      251.24      254.59      6.14 o
  -2   5   9       20.25       23.79      1.69 o
  -1   5   9        0.01        0.62      1.03 o
   0   5   9       72.46       81.44      2.65 o
   1   5   9      123.26      152.20      4.34 o
   2   5   9        1.16        0.83      0.88 o
   3   5   9      159.25      157.13      4.39 o
   4   5   9       23.93       17.93      2.36 o
   5   5   9      313.60      324.74      9.44 o
   6   5   9        1.04        0.26      1.45 o
   7   5   9      321.27      333.24     11.63 o
   8   5   9       52.45       60.71      5.06 o
  -5   6   9        0.00        0.27      1.70 o
  -4   6   9        0.06       -0.19      1.46 o
  -3   6   9        0.02        2.38      1.68 o
  -2   6   9       39.80       38.33      2.92 o
  -1   6   9        0.01        1.12      1.22 o
   0   6   9        0.06       -0.20      0.95 o
   1   6   9      192.89      201.66      7.58 o
   2   6   9       42.77       51.97      3.24 o
   3   6   9        0.14       -0.08      1.17 o
   4   6   9        2.11        0.50      1.93 o
   5   6   9        2.17        1.32      2.04 o
   6   6   9        1.46        0.00      1.77 o
   7   6   9       64.86       69.26      6.00 o
   8   6   9        9.40       14.39      3.36 o
  -4   7   9        0.45        1.48      2.78 o
  -3   7   9       53.95       55.51      5.86 o
  -2   7   9      176.08      194.62     11.04 o
  -1   7   9        3.27        4.15      1.83 o
   0   7   9        2.71        2.68      1.63 o
   1   7   9      233.34      235.38     11.48 o
   2   7   9       73.16       85.32      7.67 o
   3   7   9        2.16       -0.19      1.67 o
   4   7   9        0.00        1.76      1.87 o
   5   7   9       14.87       13.52      3.97 o
   6   7   9        2.51        4.35      2.26 o
   7   7   9      168.88      195.05      9.37 o
  -3   8   9        0.77       -2.07      3.28 o
  -2   8   9        8.71       13.02      3.72 o
  -1   8   9       19.60       17.31      2.96 o
   0   8   9       36.40       38.16      4.06 o
   1   8   9       30.19       25.78      4.82 o
   2   8   9        8.14        1.40      2.17 o
   3   8   9       24.20       26.73      7.50 o
   4   8   9       20.75       23.27      3.79 o
   5   8   9        3.04        0.38      2.01 o
   6   8   9        2.12        3.42      3.02 o
   0   9   9        5.79        7.10      2.62 o
   1   9   9       22.15       23.57      4.57 o
   2   9   9       12.14       13.15      5.38 o
   3   9   9        7.61        6.31      2.77 o
   4   9   9        3.04        2.29      2.66 o
  -3  -8  10       18.95       25.10      4.08 o
  -2  -8  10        0.64       -0.99      1.68 o
  -1  -8  10       96.76      109.82      4.76 o
   0  -8  10       83.80       94.47      5.47 o
   1  -8  10        5.20        7.30      2.47 o
  -5  -7  10        1.05        2.78      2.79 o
  -4  -7  10        6.14        0.28      2.43 o
  -3  -7  10       63.12       72.80      4.24 o
  -2  -7  10       40.87       41.95      2.96 o
  -1  -7  10        9.92        6.38      1.71 o
   0  -7  10      166.36      174.11      5.76 o
   1  -7  10       18.57       17.64      2.30 o
   2  -7  10        0.27        1.29      2.15 o
   3  -7  10       11.76       10.62      3.63 o
  -6  -6  10        0.38        0.35      2.48 o
  -5  -6  10        9.72        2.39      5.80 o
  -4  -6  10       31.40       30.82      3.16 o
  -3  -6  10        6.24        5.97      1.52 o
  -2  -6  10        0.42        1.60      1.12 o
  -1  -6  10       78.36       70.45      3.17 o
   0  -6  10       30.42       35.34      2.65 o
   1  -6  10        1.39        0.58      1.37 o
   2  -6  10      217.49      220.57     10.58 o
   3  -6  10        3.71        4.37      2.56 o
   4  -6  10        3.92        5.31      6.56 o
   5  -6  10       43.52       72.09      6.86 o
  -7  -5  10        0.48        0.65      2.69 o
  -6  -5  10       25.20       17.32      4.37 o
  -5  -5  10        0.39        0.73      1.43 o
  -4  -5  10       21.76       16.43      1.87 o
  -3  -5  10        3.85        1.00      1.06 o
  -2  -5  10        2.91        4.05      1.34 o
  -1  -5  10       85.42       81.07      2.99 o
   0  -5  10      236.64      234.61      4.87 o
   1  -5  10       46.92       45.14      2.02 o
   2  -5  10        0.90        1.56      1.12 o
   3  -5  10        6.04        3.01      1.41 o
   4  -5  10        3.31        3.26      1.93 o
   5  -5  10       16.17       20.86      3.97 o
   6  -5  10        6.09        5.68      2.42 o
  -8  -4  10        3.26        5.79      3.26 o
  -7  -4  10       13.19       13.50      3.60 o
  -6  -4  10      128.79      116.45      6.57 o
  -5  -4  10        3.21        3.09      1.45 o
  -4  -4  10       49.57       45.61      2.64 o
  -3  -4  10        2.02        2.62      1.09 o
  -2  -4  10        4.80        8.86      1.23 o
  -1  -4  10      147.93      138.80      3.15 o
   0  -4  10      100.96       97.00      2.73 o
   1  -4  10        0.15        0.14      0.71 o
   2  -4  10      109.84      112.41      3.38 o
   3  -4  10       11.93        8.08      1.95 o
   4  -4  10        8.04        7.39      1.70 o
   5  -4  10       37.79       37.50      4.80 o
   6  -4  10       74.55       69.48      6.63 o
   7  -4  10        5.79       -0.78      2.54 o
  -8  -3  10        0.03       -2.09      3.17 o
  -7  -3  10        0.00       -0.90      2.57 o
  -6  -3  10        6.36        7.04      1.90 o
  -5  -3  10       20.78       25.22      1.98 o
  -4  -3  10        2.89        3.44      0.99 o
  -3  -3  10       10.18       11.02      1.14 o
  -2  -3  10      120.71      135.53      2.88 o
  -1  -3  10      366.30      358.09      4.85 o
   0  -3  10       40.58       46.87      1.51 o
   1  -3  10        1.80        1.69      0.73 o
   2  -3  10       16.12       17.27      1.28 o
   3  -3  10       12.67       21.83      1.77 o
   4  -3  10       19.26       17.07      2.44 o
   5  -3  10        9.89        7.88      2.21 o
   6  -3  10        6.95        3.73      2.86 o
   7  -3  10        9.10        9.91      4.58 o
  -8  -2  10        0.71       -5.58      5.15 o
  -7  -2  10       61.86       63.94      8.94 o
  -6  -2  10       39.93       33.11      2.20 o
  -5  -2  10      109.47      115.58      3.62 o
  -4  -2  10      306.45      288.99      5.92 o
  -3  -2  10      116.99      117.99      2.47 o
  -2  -2  10      999.26     1156.83     13.92 o
  -1  -2  10       74.13       60.42      1.91 o
   0  -2  10      365.43      402.60      5.53 o
   1  -2  10        4.72        7.13      0.74 o
   2  -2  10       90.16       82.84      2.40 o
   3  -2  10       69.31       79.57      3.14 o
   4  -2  10      105.22       67.00      3.44 o
   5  -2  10        3.34        0.31      1.23 o
   6  -2  10      130.19      125.89      7.67 o
   7  -2  10        8.37       12.30      3.22 o
   8  -2  10       46.87       35.40      5.03 o
  -8  -1  10       30.51       43.38      5.85 o
  -7  -1  10        1.08        5.19      2.89 o
  -6  -1  10       51.31       47.57      2.64 o
  -5  -1  10      555.24      542.21     10.73 o
  -4  -1  10      132.82      127.32      3.05 o
  -3  -1  10       71.14       71.94      1.95 o
  -2  -1  10      522.94      590.70      7.76 o
  -1  -1  10      284.94      255.80      3.73 o
   0  -1  10       28.81       32.90      1.67 o
   1  -1  10        0.14        2.44      0.64 o
   2  -1  10        2.80        1.96      0.62 o
   3  -1  10        5.50        5.92      0.77 o
   4  -1  10       43.34       40.15      2.03 o
   5  -1  10      175.23      166.27      6.13 o
   6  -1  10       64.38       65.67      4.09 o
   7  -1  10        6.53        1.78      1.99 o
   8  -1  10        0.01        0.96      2.11 o
  -8   0  10       18.70       25.22      4.90 o
  -7   0  10       61.88       69.05      4.23 o
  -6   0  10       41.18       43.56      2.87 o
  -5   0  10      244.67      225.38      6.88 o
  -4   0  10      549.47      525.17      7.50 o
  -3   0  10       61.68       61.34      1.78 o
  -2   0  10      733.90      918.43     10.61 o
  -1   0  10       92.61       91.43      2.19 o
   0   0  10        5.81        3.34      0.71 o
   1   0  10        0.51        1.79      0.57 o
   2   0  10       47.87       63.92      1.78 o
   3   0  10       31.43       24.38      1.11 o
   4   0  10      177.71      169.73      3.35 o
   5   0  10      277.50      257.03      6.87 o
   6   0  10      255.25      255.26      8.26 o
   7   0  10        0.32        1.05      1.60 o
   8   0  10       15.12        8.36      2.86 o
   9   0  10       21.78       32.08      4.77 o
  -8   1  10       77.82       83.74      7.26 o
  -7   1  10        0.39        0.34      1.61 o
  -6   1  10      209.63      201.99      6.45 o
  -5   1  10        9.05        5.13      1.78 o
  -4   1  10     2529.54     2535.68     31.32 o
  -3   1  10        0.17       -0.17      0.56 o
  -2   1  10     1144.60     1339.74     15.65 o
  -1   1  10      113.68      156.10      3.87 o
   0   1  10      605.48      643.57     16.80 o
   1   1  10        3.26        5.55      0.59 o
   2   1  10      805.43      940.91     20.14 o
   3   1  10      136.69      119.54      2.83 o
   4   1  10      425.66      395.97      6.09 o
   5   1  10       32.90       34.02      1.58 o
   6   1  10       41.10       44.21      2.46 o
   7   1  10       10.05        7.93      1.70 o
   8   1  10       39.11       39.79      4.35 o
   9   1  10        6.50        8.37      2.82 o
  -8   2  10        5.00        1.35      5.26 o
  -7   2  10        0.15       -0.01      1.71 o
  -6   2  10       17.34       18.50      2.43 o
  -5   2  10        2.84       -1.03      1.19 o
  -4   2  10      302.55      289.71      5.90 o
  -3   2  10      131.86      152.19      3.39 o
  -2   2  10      992.66     1392.77     16.32 o
  -1   2  10      261.58      360.59      6.62 o
   0   2  10        1.64        0.75      0.52 o
   1   2  10        4.60        7.95      0.62 o
   2   2  10     3379.99     3739.22     79.33 o
   3   2  10      325.97      346.45     13.63 o
   4   2  10        0.37        1.36      0.46 o
   5   2  10        0.89        2.52      0.56 o
   6   2  10      945.12      912.91     19.11 o
   7   2  10        0.44        0.72      1.12 o
   8   2  10        7.23        6.40      1.84 o
   9   2  10        0.74        2.67      1.68 o
  -7   3  10        3.02        0.45      1.76 o
  -6   3  10       14.95       13.72      2.29 o
  -5   3  10        1.58       -0.77      1.41 o
  -4   3  10      334.27      351.33      9.20 o
  -3   3  10        4.11        3.36      1.11 o
  -2   3  10      261.99      306.14      5.98 o
  -1   3  10       34.93       39.82      1.56 o
   0   3  10      578.38      657.72     10.58 o
   1   3  10        0.31        0.12      0.45 o
   2   3  10     3135.16     3355.18     48.22 o
   3   3  10       31.22       30.32      1.11 o
   4   3  10      230.52      237.02      4.57 o
   5   3  10       78.06       75.02      1.94 o
   6   3  10     1019.34     1102.78     20.74 o
   7   3  10       10.66        9.77      1.70 o
   8   3  10       11.03       11.91      2.00 o
   9   3  10       32.24       40.00      3.71 o
  -7   4  10        9.96       12.70      2.69 o
  -6   4  10        2.98        6.39      2.38 o
  -5   4  10       61.08       57.09      3.54 o
  -4   4  10        8.34        6.84      1.69 o
  -3   4  10      109.85      127.49      4.11 o
  -2   4  10        3.99        5.10      1.08 o
  -1   4  10       47.70       50.06      2.27 o
   0   4  10      339.92      386.48      6.28 o
   1   4  10        0.85        1.15      0.61 o
   2   4  10      238.06      248.74      4.17 o
   3   4  10        7.65        5.48      0.82 o
   4   4  10      115.56      121.46      3.14 o
   5   4  10        1.34        0.90      0.82 o
   6   4  10      587.51      620.62     13.94 o
   7   4  10       28.63       24.31      2.34 o
   8   4  10        0.02        2.25      1.40 o
   9   4  10       17.70       28.75      3.21 o
  -6   5  10       16.56       10.11      2.26 o
  -5   5  10        1.49       -1.38      1.78 o
  -4   5  10      133.46      123.77      5.88 o
  -3   5  10        8.17       10.16      1.68 o
  -2   5  10        0.24        3.46      1.50 o
  -1   5  10      172.61      174.45      4.78 o
   0   5  10      686.48      725.57     13.66 o
   1   5  10       44.86       53.87      2.59 o
   2   5  10       94.40       82.96      3.49 o
   3   5  10       92.91      109.90      4.00 o
   4   5  10        0.17       -0.32      0.99 o
   5   5  10       44.73       39.98      3.34 o
   6   5  10      771.74      774.37     21.01 o
   7   5  10        0.83       -1.37      1.77 o
   8   5  10        6.20       11.99      3.49 o
  -5   6  10        2.99        5.95      2.32 o
  -4   6  10       19.62       15.87      2.64 o
  -3   6  10        0.45       -1.75      2.09 o
  -2   6  10        4.55        5.99      1.66 o
  -1   6  10       13.15       17.47      2.06 o
   0   6  10       40.62       43.88      3.71 o
   1   6  10        0.72        2.79      1.44 o
   2   6  10       20.08       21.05      3.31 o
   3   6  10        2.53        1.59      1.31 o
   4   6  10       69.89       66.88      4.35 o
   5   6  10        1.18        1.20      1.50 o
   6   6  10      130.94      146.89      7.04 o
   7   6  10        0.31       -0.75      2.90 o
   8   6  10        0.86        1.72      2.33 o
  -4   7  10       15.11       16.97      4.18 o
  -3   7  10        2.55        5.08      3.19 o
  -2   7  10        3.11        0.63      1.89 o
  -1   7  10        5.74        3.87      1.79 o
   0   7  10       52.02       42.17      3.76 o
   1   7  10       12.98       14.06      3.02 o
   2   7  10        0.00        3.16      1.95 o
   3   7  10        2.77       -0.13      1.64 o
   4   7  10        0.42        2.06      1.85 o
   5   7  10        0.97       -2.18      1.72 o
   6   7  10       14.34       13.40      3.00 o
   7   7  10       19.04       18.30      3.62 o
  -2   8  10       31.76       29.67      4.87 o
  -1   8  10        0.03       -1.16      1.85 o
   0   8  10        0.41        2.81      2.05 o
   1   8  10       36.15       45.47      7.59 o
   2   8  10        8.14        1.62      2.76 o
   3   8  10        0.82        1.84      2.24 o
   4   8  10        1.73       -2.02      1.86 o
   5   8  10       10.81       21.66      3.75 o
   6   8  10        1.93        5.26      2.79 o
   0   9  10        2.62        2.90      2.39 o
   1   9  10       11.10        6.86      3.81 o
   2   9  10        0.01       -1.78      2.82 o
   3   9  10        4.76        2.21      2.96 o
   4   9  10       11.32        8.58      3.33 o
  -3  -8  11        0.33        0.12      2.74 o
  -2  -8  11       10.86       10.55      2.17 o
  -1  -8  11       10.85        6.68      2.07 o
   0  -8  11       77.94       80.71      3.82 o
  -5  -7  11        0.21        0.17      2.69 o
  -4  -7  11        3.63        2.15      2.77 o
  -3  -7  11       69.23       62.22      3.55 o
  -2  -7  11       26.37       29.11      2.70 o
  -1  -7  11       41.69       34.61      3.22 o
   0  -7  11       83.07       83.50      4.11 o
   1  -7  11        0.03        0.12      1.96 o
   2  -7  11       14.05       14.20      3.13 o
   3  -7  11       21.00       10.26      4.64 o
  -6  -6  11        2.12       -1.52      2.69 o
  -5  -6  11        2.37        4.20      2.80 o
  -4  -6  11        8.45        7.54      2.33 o
  -3  -6  11       66.93       71.24      4.88 o
  -2  -6  11        1.43        2.62      1.18 o
  -1  -6  11        0.50        0.94      1.21 o
   0  -6  11       94.94      106.78      5.23 o
   1  -6  11       53.51       63.65      3.83 o
   2  -6  11       12.07       10.32      2.69 o
   3  -6  11       16.84       22.03      3.97 o
   4  -6  11       13.43       22.01      3.39 o
  -7  -5  11       12.92       13.44      3.72 o
  -6  -5  11        1.20       -0.20      2.58 o
  -5  -5  11       31.44       28.61      2.51 o
  -4  -5  11      105.68      115.64      7.64 o
  -3  -5  11        7.42        7.73      1.56 o
  -2  -5  11       24.38       19.04      2.85 o
  -1  -5  11        6.07        7.77      1.32 o
   0  -5  11        1.73        1.81      0.93 o
   1  -5  11      139.58      134.43      5.20 o
   2  -5  11       31.62       40.95      2.82 o
   3  -5  11        1.03        1.14      1.23 o
   4  -5  11       15.39        9.84      3.84 o
   5  -5  11        2.13        1.58      1.99 o
   6  -5  11       32.15       43.77      4.88 o
  -7  -4  11       38.66       31.66      7.81 o
  -6  -4  11        0.26        1.64      2.25 o
  -5  -4  11      132.49      144.07      4.75 o
  -4  -4  11        1.33        1.77      1.07 o
  -3  -4  11       17.43       12.00      1.61 o
  -2  -4  11       89.02       86.11      3.08 o
  -1  -4  11       40.07       38.64      1.97 o
   0  -4  11      581.24      553.09      8.91 o
   1  -4  11      357.21      364.40      6.88 o
   2  -4  11       13.28       15.80      1.62 o
   3  -4  11        6.45        4.07      1.33 o
   4  -4  11       15.88        5.98      2.16 o
   5  -4  11        0.01       -1.21      2.96 o
   6  -4  11        0.31        4.98      2.78 o
  -8  -3  11        2.43        0.44      3.41 o
  -7  -3  11       50.02       49.28      5.97 o
  -6  -3  11       66.42       64.14      3.02 o
  -5  -3  11        0.02        0.99      1.06 o
  -4  -3  11       12.17       11.70      1.66 o
  -3  -3  11        7.28        5.29      1.13 o
  -2  -3  11       34.69       38.56      2.00 o
  -1  -3  11        1.14        0.09      0.59 o
   0  -3  11       17.28       12.01      1.11 o
   1  -3  11       17.70       20.97      1.47 o
   2  -3  11        0.08       -0.82      0.76 o
   3  -3  11        4.85       10.71      1.73 o
   4  -3  11       36.13       36.55      4.26 o
   5  -3  11        3.52        7.30      2.37 o
   6  -3  11        1.56        1.78      2.02 o
   7  -3  11      110.21      143.03     12.19 o
  -8  -2  11        2.23        2.99      8.03 o
  -7  -2  11       17.46       23.95      4.29 o
  -6  -2  11        3.33        3.79      1.86 o
  -5  -2  11        4.00        2.92      1.22 o
  -4  -2  11       23.46       21.39      1.80 o
  -3  -2  11       25.13       14.66      1.13 o
  -2  -2  11      199.27      189.40      3.25 o
  -1  -2  11     1903.07     1873.96     20.69 o
   0  -2  11        0.07        0.49      0.61 o
   1  -2  11        0.06        0.67      0.67 o
   2  -2  11       14.59       11.77      1.16 o
   3  -2  11      620.70      566.64     12.18 o
   4  -2  11        0.03       -0.09      1.02 o
   5  -2  11       27.74       23.47      2.68 o
   6  -2  11        0.86        2.61      1.78 o
   7  -2  11       57.59       68.53      6.43 o
   8  -2  11        4.05       -0.91      2.20 o
  -8  -1  11       20.17       13.10      4.02 o
  -7  -1  11       38.48       49.22      5.54 o
  -6  -1  11       53.20       41.58      2.81 o
  -5  -1  11      120.78      113.30      4.02 o
  -4  -1  11       27.97       25.78      1.62 o
  -3  -1  11       15.52       23.32      1.32 o
  -2  -1  11      470.87      485.88      6.67 o
  -1  -1  11       16.03       18.44      1.15 o
   0  -1  11        0.77        1.58      0.74 o
   1  -1  11      395.91      412.49      6.36 o
   2  -1  11      101.07      119.60      2.68 o
   3  -1  11        0.03       -0.41      0.59 o
   4  -1  11       57.25       41.28      2.98 o
   5  -1  11       16.96       14.28      1.94 o
   6  -1  11        2.44        3.72      1.67 o
   7  -1  11       31.01       37.24      4.25 o
   8  -1  11        8.72       10.25      3.96 o
  -8   0  11        1.33        6.30      6.31 o
  -7   0  11       55.31       59.67      4.35 o
  -6   0  11       24.93       25.31      2.50 o
  -5   0  11     1229.89     1178.83     25.04 o
  -4   0  11        5.86        3.79      1.22 o
  -3   0  11      101.09      104.59      2.38 o
  -2   0  11      127.55      133.35      2.90 o
  -1   0  11      898.26     1129.51     15.89 o
   0   0  11        5.37        0.92      0.64 o
   1   0  11     1600.15     1651.53     26.61 o
   2   0  11        4.38        3.42      0.54 o
   3   0  11       47.88       36.44      1.26 o
   4   0  11      307.17      315.16      5.37 o
   5   0  11       58.24       63.90      3.15 o
   6   0  11        3.90        1.23      1.72 o
   7   0  11      171.75      173.40     10.91 o
   8   0  11       24.09       28.76      4.07 o
  -8   1  11       13.45       18.25      6.96 o
  -7   1  11      162.37      157.91      5.61 o
  -6   1  11        3.45        4.64      1.64 o
  -5   1  11     1218.44     1175.39     25.07 o
  -4   1  11      131.76      124.43      3.53 o
  -3   1  11       15.13        6.93      1.65 o
  -2   1  11      106.67      141.74      2.80 o
  -1   1  11       59.18       98.70      2.69 o
   0   1  11        1.47        1.77      0.59 o
   1   1  11      154.37      131.84      2.59 o
   2   1  11       68.84       84.67      2.04 o
   3   1  11       16.16       17.79      0.83 o
   4   1  11       26.80       25.72      1.20 o
   5   1  11       15.90       13.68      1.08 o
   6   1  11       22.09       29.00      2.04 o
   7   1  11        0.59        0.94      1.24 o
   8   1  11        5.01       10.88      2.66 o
   9   1  11        0.05       -0.98      2.05 o
  -7   2  11        0.80       -0.10      1.62 o
  -6   2  11       91.39       87.30      5.10 o
  -5   2  11      178.27      174.48      5.85 o
  -4   2  11      230.75      245.07      5.30 o
  -3   2  11       67.80       57.85      2.24 o
  -2   2  11       96.32      117.80      2.63 o
  -1   2  11      391.29      606.52      8.98 o
   0   2  11        5.53        7.83      0.85 o
   1   2  11      493.87      494.18      7.52 o
   2   2  11      215.99      205.54      5.76 o
   3   2  11        7.99        4.26      2.34 o
   4   2  11        7.32        6.92      1.88 o
   5   2  11     2484.75     2543.09     37.29 o
   6   2  11        6.41        3.46      0.97 o
   7   2  11       37.17       48.69      4.65 o
   8   2  11        1.04        1.62      1.41 o
   9   2  11       79.57       84.77      4.91 o
  -7   3  11      157.39      206.06      6.94 o
  -6   3  11        0.49        0.43      1.53 o
  -5   3  11       18.22       20.85      2.45 o
  -4   3  11      163.96      173.01      7.04 o
  -3   3  11      733.05      925.62     15.04 o
  -2   3  11        3.24        8.95      1.09 o
  -1   3  11      300.82      457.30      9.52 o
   0   3  11       32.95       39.56      1.64 o
   1   3  11      200.99      240.10      4.19 o
   2   3  11        6.20        8.84      0.75 o
   3   3  11      519.56      569.61      9.42 o
   4   3  11       15.96       14.13      1.26 o
   5   3  11     1660.72     1621.68     28.09 o
   6   3  11       33.10       29.38      1.76 o
   7   3  11        1.98        1.44      1.14 o
   8   3  11        4.93        0.81      1.35 o
   9   3  11        0.03        1.38      1.69 o
  -6   4  11        5.84        3.04      1.84 o
  -5   4  11        3.42        4.92      1.76 o
  -4   4  11       19.74       24.30      3.14 o
  -3   4  11        0.62        0.90      1.06 o
  -2   4  11       11.72       15.27      1.91 o
  -1   4  11       60.36       79.71      3.01 o
   0   4  11       22.80       24.99      1.77 o
   1   4  11      330.21      333.55      5.48 o
   2   4  11       22.57       16.41      1.12 o
   3   4  11      113.66      113.49      2.92 o
   4   4  11        6.28        8.42      0.90 o
   5   4  11      531.05      530.64     10.81 o
   6   4  11       23.96       23.83      1.96 o
   7   4  11        3.79        2.99      1.64 o
   8   4  11        5.27        3.87      1.65 o
   9   4  11       29.77       24.65      2.89 o
  -6   5  11        0.04        2.21      1.85 o
  -5   5  11       77.30       79.39      4.18 o
  -4   5  11        8.44       15.37      2.00 o
  -3   5  11      448.58      528.61     13.87 o
  -2   5  11        2.23        1.09      1.23 o
  -1   5  11      120.45      122.76      3.99 o
   0   5  11       46.98       55.20      3.17 o
   1   5  11      204.07      196.74      5.13 o
   2   5  11        5.25        6.05      1.66 o
   3   5  11     1995.18     2023.19     40.64 o
   4   5  11        0.37        0.91      1.09 o
   5   5  11       25.50       30.13      3.53 o
   6   5  11        3.91        3.47      1.93 o
   7   5  11      134.78      136.87      6.61 o
   8   5  11        0.00       -0.39      2.01 o
  -5   6  11       17.10       15.00      3.89 o
  -4   6  11        0.66        2.14      5.13 o
  -3   6  11       10.30        7.89      6.15 o
  -2   6  11        2.97        4.79      1.81 o
  -1   6  11        4.71        1.82      1.47 o
   0   6  11        7.64       14.25      2.68 o
   1   6  11       17.55       10.97      2.46 o
   2   6  11       47.20       51.95      3.39 o
   3   6  11      389.39      371.29     10.35 o
   4   6  11       11.11       11.24      2.09 o
   5   6  11       16.09        6.97      2.18 o
   6   6  11       21.60       18.88      2.99 o
   7   6  11       71.94       66.69      5.14 o
   8   6  11        1.23        4.08      2.68 o
  -4   7  11        0.16       -0.61      2.67 o
  -3   7  11      508.58      485.22     18.60 o
  -2   7  11        3.57        3.60      2.25 o
  -1   7  11        0.08        0.17      1.67 o
   0   7  11        0.87        1.59      3.56 o
   1   7  11       71.16       79.08      6.76 o
   2   7  11        8.08        9.17      2.48 o
   3   7  11        0.03        0.02      1.49 o
   4   7  11       27.27       32.47      3.68 o
   5   7  11       32.33       21.99      3.34 o
   6   7  11       31.35       32.96      4.80 o
   7   7  11      320.01      312.67     11.93 o
  -2   8  11       12.56       10.21      5.03 o
  -1   8  11        0.04        3.46      2.27 o
   0   8  11       18.16       21.81      3.89 o
   1   8  11       70.90       71.01      7.26 o
   2   8  11        0.56        2.99      4.18 o
   3   8  11       31.59       27.10      4.55 o
   4   8  11        3.11        2.73      2.28 o
   5   8  11        1.97       -0.10      2.15 o
   6   8  11        0.02       -0.54      2.40 o
   0   9  11        0.26        6.82      2.60 o
   1   9  11      102.11       77.08      8.43 o
   2   9  11       23.89       22.29      5.14 o
   3   9  11        0.56        4.37      3.33 o
   4   9  11       13.30       18.88      3.86 o
  -1  -8  12      151.88      147.15      8.13 o
  -4  -7  12       66.63       61.87      4.26 o
  -3  -7  12        5.44        4.28      1.57 o
  -2  -7  12       47.85       61.35      3.65 o
  -1  -7  12       47.75       53.20      5.08 o
   0  -7  12      454.48      475.57     11.22 o
   1  -7  12        0.00       -0.89      1.88 o
   2  -7  12      153.26      176.57     11.38 o
   3  -7  12        0.07        2.09      2.83 o
  -6  -6  12       16.81       13.92      3.65 o
  -5  -6  12        3.63        1.45      2.51 o
  -4  -6  12        0.29        0.55      1.85 o
  -3  -6  12      117.66      118.59      5.14 o
  -2  -6  12       23.07       16.51      2.30 o
  -1  -6  12      103.95      107.93      4.97 o
   0  -6  12      122.90      114.93      4.30 o
   1  -6  12        1.70       -1.35      1.58 o
   2  -6  12        0.55        0.72      2.06 o
   3  -6  12       33.71       36.88      4.43 o
   4  -6  12        1.42        0.62      1.90 o
  -7  -5  12        5.88        6.39      3.22 o
  -6  -5  12        2.70        2.02      3.00 o
  -5  -5  12        8.52        9.05      1.70 o
  -4  -5  12       83.40       79.89      3.67 o
  -3  -5  12       32.42       33.14      2.58 o
  -2  -5  12       54.85       57.58      2.78 o
  -1  -5  12      109.48      116.59      3.84 o
   0  -5  12      756.61      778.89     13.35 o
   1  -5  12      119.04      122.24      3.95 o
   2  -5  12       42.91       39.02      2.76 o
   3  -5  12       13.10       14.24      2.03 o
   4  -5  12       93.20       76.90      4.61 o
   5  -5  12       20.59       36.65      4.93 o
  -7  -4  12        5.11        9.08      3.27 o
  -6  -4  12        0.58       -0.42      2.21 o
  -5  -4  12        8.91        8.44      1.64 o
  -4  -4  12       65.91       77.41      3.56 o
  -3  -4  12        0.54        1.90      1.11 o
  -2  -4  12        0.81        0.67      1.13 o
  -1  -4  12       60.28       53.77      2.61 o
   0  -4  12        8.34       12.17      1.51 o
   1  -4  12        5.62        3.39      1.06 o
   2  -4  12      134.58      126.04      5.31 o
   3  -4  12       95.37       86.96      3.89 o
   4  -4  12        5.91        5.44      2.51 o
   5  -4  12        0.12       -0.60      2.17 o
   6  -4  12        5.94        6.92      3.07 o
  -7  -3  12       81.61       71.07      6.69 o
  -6  -3  12      160.31      160.50      5.07 o
  -5  -3  12       58.63       61.24      4.92 o
  -4  -3  12       33.49       39.27      2.59 o
  -3  -3  12        9.38        6.62      1.82 o
  -2  -3  12        2.41        3.11      0.92 o
  -1  -3  12      100.93       97.64      2.69 o
   0  -3  12      230.31      237.91      4.86 o
   1  -3  12       27.94       26.24      2.17 o
   2  -3  12       49.34       52.54      3.93 o
   3  -3  12       37.45       25.67      2.88 o
   4  -3  12       46.75       55.40      4.07 o
   5  -3  12        4.06        8.89      3.32 o
   6  -3  12       79.48       94.17      7.02 o
   7  -3  12       17.89       13.79      9.09 o
  -8  -2  12        2.45       -0.93      3.30 o
  -7  -2  12        7.71        8.60      6.91 o
  -6  -2  12      128.58      136.62      5.02 o
  -5  -2  12        2.55        0.62      1.14 o
  -4  -2  12        7.89       12.26      2.20 o
  -3  -2  12      102.28      113.00      2.95 o
  -2  -2  12        3.14        8.37      0.96 o
  -1  -2  12       56.05       49.16      1.78 o
   0  -2  12      582.15      604.47      9.13 o
   1  -2  12       30.28       28.99      1.53 o
   2  -2  12      190.38      182.54      5.48 o
   3  -2  12       48.27       57.11      3.05 o
   4  -2  12       29.41       39.21      3.06 o
   5  -2  12        0.05        0.27      1.21 o
   6  -2  12       44.93       36.85      4.21 o
   7  -2  12       17.83       18.31      3.66 o
   8  -2  12       30.24       33.55      4.88 o
  -8  -1  12        1.24        4.59      3.42 o
  -7  -1  12       30.60       23.72      3.64 o
  -6  -1  12        0.25        0.13      1.27 o
  -5  -1  12       16.60       15.83      2.10 o
  -4  -1  12        2.06        0.57      1.65 o
  -3  -1  12      137.46      133.43      3.12 o
  -2  -1  12        0.62        0.92      0.64 o
  -1  -1  12      530.50      448.07      6.68 o
   0  -1  12      301.38      283.80      6.09 o
   1  -1  12       62.49       46.37      1.68 o
   2  -1  12       13.12       19.77      1.57 o
   3  -1  12       59.85       53.19      1.95 o
   4  -1  12       48.09       45.21      2.39 o
   5  -1  12       65.96       71.76      5.46 o
   6  -1  12      137.43      148.68      7.22 o
   7  -1  12       25.18       18.67      3.29 o
   8  -1  12       49.97       53.45      5.45 o
  -8   0  12        5.99        5.89      3.50 o
  -7   0  12        9.01        8.39      1.87 o
  -6   0  12      114.00      105.86      4.51 o
  -5   0  12       83.92       83.68      3.92 o
  -4   0  12       27.36       21.34      1.92 o
  -3   0  12       10.01        9.87      1.13 o
  -2   0  12      763.05      846.77     12.05 o
  -1   0  12        9.69       11.72      0.88 o
   0   0  12     2016.11     1896.43     33.64 o
   1   0  12        0.50        0.55      0.54 o
   2   0  12      438.36      413.19      6.60 o
   3   0  12       91.85       76.76      1.94 o
   4   0  12       84.27       75.03      2.16 o
   5   0  12      145.16      136.01      4.88 o
   6   0  12        8.92       10.34      1.78 o
   7   0  12        0.64        1.22      1.74 o
   8   0  12       54.65       48.77      4.82 o
  -8   1  12       23.44       28.60      5.06 o
  -7   1  12       34.78       29.44      4.21 o
  -6   1  12       19.65       19.49      2.53 o
  -5   1  12      547.25      532.10     12.89 o
  -4   1  12      124.87      129.17      3.62 o
  -3   1  12        6.81        4.50      1.07 o
  -2   1  12     1470.96     1747.95     24.88 o
  -1   1  12      168.07      189.95      4.16 o
   0   1  12      145.87      103.72      4.01 o
   1   1  12       61.19       58.44      1.62 o
   2   1  12       55.06       61.11      1.80 o
   3   1  12        4.15        1.80      0.50 o
   4   1  12       91.02       83.33      2.29 o
   5   1  12       29.51       33.19      1.71 o
   6   1  12        3.13        5.02      1.19 o
   7   1  12        1.44       -0.44      1.41 o
   8   1  12       40.09       45.09      6.66 o
   9   1  12        1.23        3.31      2.29 o
  -7   2  12       49.72       48.88      3.52 o
  -6   2  12      137.20      119.20      4.99 o
  -5   2  12      127.55      137.46      5.08 o
  -4   2  12      734.07      849.39     15.08 o
  -3   2  12        0.55       -1.01      1.08 o
  -2   2  12     1172.08     1731.93     23.10 o
  -1   2  12       23.97       28.78      1.68 o
   0   2  12       38.19       24.63      1.41 o
   1   2  12      279.16      297.54      4.91 o
   2   2  12       45.22       58.45      1.68 o
   5   2  12       16.31        9.45      0.97 o
   6   2  12      317.14      301.41      7.28 o
   7   2  12        2.66        1.18      1.20 o
   8   2  12       20.32       15.22      2.07 o
   9   2  12        0.61        0.70      1.63 o
  -7   3  12       26.03       24.35      2.86 o
  -6   3  12      376.60      372.33     10.24 o
  -5   3  12        1.85       -0.44      1.36 o
  -4   3  12     1708.79     1978.79     36.31 o
  -3   3  12       43.94       39.22      2.35 o
  -2   3  12      156.05      208.25      5.38 o
  -1   3  12      148.47      193.82      4.63 o
   0   3  12       53.93       68.41      2.40 o
   1   3  12        0.39       -0.71      0.45 o
   2   3  12      240.30      270.51      4.87 o
   3   3  12       39.78       31.84      2.02 o
   4   3  12       57.56       86.81      7.67 o
   5   3  12       11.22        9.60      1.57 o
   6   3  12       77.26       66.83      2.47 o
   7   3  12       10.48        9.69      1.65 o
   8   3  12       31.06       39.51      2.96 o
   9   3  12        4.30        6.64      1.90 o
  -6   4  12       26.42       22.63      2.80 o
  -5   4  12       10.79        8.99      1.94 o
  -4   4  12      429.34      443.42     10.87 o
  -3   4  12        3.09        2.34      1.09 o
  -2   4  12       67.77       80.80      3.39 o
  -1   4  12      153.05      180.56      4.53 o
   0   4  12       19.11       26.01      2.19 o
   1   4  12        1.80        2.43      0.76 o
   2   4  12      879.71      931.37     14.13 o
   3   4  12        0.01        0.70      0.55 o
   4   4  12       98.48       94.91      2.57 o
   5   4  12       20.28       21.34      1.39 o
   6   4  12     1014.89     1052.07     21.75 o
   7   4  12        0.94        0.90      1.12 o
   8   4  12        2.81        7.31      2.42 o
  -6   5  12       59.30       63.31      9.76 o
  -5   5  12       11.65       11.07      2.12 o
  -4   5  12       91.54       93.99      4.88 o
  -3   5  12       54.09       63.66      4.84 o
  -2   5  12      346.19      365.62      9.48 o
  -1   5  12       19.51       17.91      2.01 o
   0   5  12      207.20      244.75      6.88 o
   1   5  12        0.18        0.78      1.04 o
   2   5  12      185.82      204.38      5.52 o
   3   5  12        7.21       10.40      1.46 o
   4   5  12      746.80      760.86     24.82 o
   5   5  12        0.38        1.09      1.59 o
   6   5  12      712.61      773.30     20.73 o
   7   5  12        0.10        1.58      1.72 o
   8   5  12        8.60       16.11      4.58 o
  -5   6  12       17.58       19.63      4.31 o
  -4   6  12       58.71       49.50      5.56 o
  -3   6  12       53.90       53.59      5.51 o
  -2   6  12        3.37        2.85      1.75 o
  -1   6  12        0.09        1.59      1.45 o
   0   6  12      217.78      218.09      9.02 o
   1   6  12       17.02       25.83      3.15 o
   2   6  12        1.54        0.92      1.31 o
   3   6  12        1.54        1.47      1.30 o
   4   6  12      252.18      252.25      9.31 o
   5   6  12        8.09        5.63      1.79 o
   6   6  12      505.59      532.15     15.98 o
   7   6  12      137.74      151.89      7.39 o
   8   6  12        1.76        0.97      2.17 o
  -4   7  12       13.60       16.21      4.85 o
  -3   7  12       34.02       47.32      9.35 o
  -2   7  12      324.19      345.85     10.85 o
  -1   7  12       17.26       13.88      2.52 o
   0   7  12      457.88      426.01     17.65 o
   1   7  12       19.59       26.99     12.57 o
   2   7  12       72.25       76.16      6.21 o
   3   7  12        5.16        2.37      4.09 o
   4   7  12      264.45      236.32      9.19 o
   5   7  12       24.70       22.81      3.28 o
   6   7  12      320.08      367.48     12.82 o
   7   7  12        1.47        0.31      2.13 o
  -2   8  12        0.48       -2.44      2.64 o
  -1   8  12        0.04        0.15      2.19 o
   0   8  12        0.16        2.26      2.86 o
   1   8  12       28.00       21.66      4.61 o
   2   8  12        1.15        4.64      2.76 o
   3   8  12        0.66       -0.70      2.03 o
   4   8  12       16.07       11.07      2.99 o
   5   8  12        0.31        0.72      2.26 o
   6   8  12       15.69       16.18      3.59 o
   0   9  12        9.62        6.09      5.03 o
   1   9  12       20.45       21.01      6.78 o
   2   9  12        8.81        4.53      3.72 o
   3   9  12       12.96       18.44      4.63 o
   4   9  12        0.81        0.62      3.15 o
  -4  -7  13       15.26       14.71      4.52 o
  -3  -7  13       40.44       43.63      3.22 o
  -2  -7  13       26.07       31.38      3.41 o
  -1  -7  13      464.09      510.40     11.93 o
   0  -7  13       23.56       25.09      3.94 o
   1  -7  13       55.83       48.99     14.75 o
   2  -7  13        4.07        2.74      2.20 o
  -5  -6  13        7.83       10.58      3.58 o
  -4  -6  13      134.44      137.11      5.06 o
  -3  -6  13       12.85       10.27      1.72 o
  -2  -6  13        6.10        4.73      1.93 o
  -1  -6  13       48.51       47.97      2.81 o
   0  -6  13      346.54      357.93     10.18 o
   1  -6  13       65.20       76.17      5.38 o
   2  -6  13      152.67      157.31      7.67 o
   3  -6  13        1.44        5.58      2.21 o
   4  -6  13        0.59        3.83      2.21 o
  -6  -5  13       66.86       59.34      5.47 o
  -5  -5  13       24.82       24.10      2.83 o
  -4  -5  13       25.62       21.32      2.38 o
  -3  -5  13      317.61      310.67      8.07 o
  -2  -5  13        3.76        3.39      1.26 o
  -1  -5  13       34.08       31.36      2.32 o
   0  -5  13      269.09      288.51      6.92 o
   1  -5  13      153.11      152.14      5.64 o
   2  -5  13        0.05        1.04      1.22 o
   3  -5  13      104.83      116.36      6.14 o
   4  -5  13       10.36       12.97      2.51 o
   5  -5  13        1.01       -3.33      1.73 o
  -7  -4  13        0.97        1.23      3.07 o
  -6  -4  13        3.19        1.08      1.75 o
  -5  -4  13       25.90       21.44      2.25 o
  -4  -4  13       33.02       35.35      2.59 o
  -3  -4  13      164.15      138.69      6.30 o
  -2  -4  13      207.83      193.81      5.00 o
  -1  -4  13       57.59       59.09      2.32 o
   0  -4  13      816.97      797.93     13.11 o
   1  -4  13       71.76       76.41      3.11 o
   2  -4  13        6.86        3.04      1.17 o
   3  -4  13       37.17       28.61      3.89 o
   4  -4  13        0.93        2.98      2.02 o
   5  -4  13        0.78       -1.94      2.00 o
   6  -4  13       35.82       38.82      7.03 o
  -7  -3  13       19.01       12.48      4.19 o
  -6  -3  13       20.04       22.62      2.37 o
  -5  -3  13        2.30        4.22      1.39 o
  -4  -3  13       79.31       78.04      3.44 o
  -3  -3  13        0.03        3.13      1.19 o
  -2  -3  13        5.12        3.70      0.97 o
  -1  -3  13       52.08       54.40      2.05 o
   0  -3  13        1.11        1.27      0.99 o
   1  -3  13     1129.41     1083.61     17.99 o
   2  -3  13        0.17       -0.98      0.90 o
   3  -3  13        2.99        0.19      1.16 o
   4  -3  13       43.33       41.17      3.68 o
   5  -3  13        7.07        6.70      2.45 o
   6  -3  13        0.00        1.22      2.08 o
   7  -3  13      439.19      411.52     16.68 o
  -7  -2  13      330.48      329.27     14.24 o
  -6  -2  13       12.00       12.26      2.64 o
  -5  -2  13      124.18      127.57      8.55 o
  -4  -2  13       80.78       85.04      4.25 o
  -3  -2  13       88.05       93.04      2.81 o
  -2  -2  13       64.87       56.61      2.09 o
  -1  -2  13        4.98        5.24      0.77 o
   0  -2  13       47.73       37.78      1.80 o
   1  -2  13      416.36      359.00      6.98 o
   2  -2  13        5.84        5.22      1.26 o
   3  -2  13       25.81       27.84      2.31 o
   4  -2  13        4.27        2.45      1.25 o
   5  -2  13        8.78        7.56      1.95 o
   6  -2  13       10.98        7.24      2.40 o
   7  -2  13      348.89      368.32     14.75 o
  -8  -1  13        8.42        7.37      3.61 o
  -7  -1  13        7.05        4.66      1.99 o
  -6  -1  13        1.01        0.03      1.36 o
  -5  -1  13       65.40       72.09      3.76 o
  -4  -1  13       10.26        6.32      2.17 o
  -3  -1  13       20.42       19.39      1.59 o
  -2  -1  13       61.79       68.38      2.01 o
  -1  -1  13      109.98      125.78      3.43 o
   0  -1  13        7.79       12.70      1.18 o
   1  -1  13       23.34       26.78      1.58 o
   2  -1  13      111.82      135.99      3.41 o
   3  -1  13      139.64      166.09      4.25 o
   4  -1  13       53.40       40.06      2.71 o
   5  -1  13       64.31       55.25      4.08 o
   6  -1  13        1.39        2.42      3.55 o
   7  -1  13       70.11       66.03      5.32 o
   8  -1  13       13.05       15.35      3.29 o
  -8   0  13        9.81        5.53      3.71 o
  -7   0  13       11.42        8.32      2.01 o
  -6   0  13        0.23       -0.15      1.48 o
  -5   0  13        0.07        0.70      1.30 o
  -4   0  13        7.78        7.26      1.96 o
  -3   0  13      152.14      147.39      3.96 o
  -2   0  13        5.36        4.60      0.77 o
  -1   0  13      900.31      977.52     13.12 o
   0   0  13        3.99        8.46      1.45 o
   1   0  13      109.42      113.55      2.90 o
   2   0  13       14.31       12.16      1.04 o
   3   0  13     1762.61     1793.47     25.05 o
   4   0  13      368.70      367.41      7.45 o
   5   0  13        1.30        4.50      1.23 o
   6   0  13        2.45        0.54      1.23 o
   7   0  13       43.73       51.51      4.34 o
   8   0  13       34.24       44.01      4.56 o
  -7   1  13        1.79        0.90      1.67 o
  -6   1  13       40.06       34.54      2.99 o
  -5   1  13        7.66        9.30      1.80 o
  -4   1  13        1.89        2.47      1.12 o
  -3   1  13        1.88        3.09      1.04 o
  -2   1  13       16.75       15.07      1.37 o
  -1   1  13      249.93      273.02      7.77 o
   0   1  13      240.75      212.77      4.77 o
   1   1  13       79.09       64.96      1.86 o
   2   1  13       86.16       84.92      2.27 o
   3   1  13       28.05       24.00      1.17 o
   4   1  13       92.95       82.46      2.35 o
   5   1  13       17.70       15.71      1.36 o
   6   1  13       15.95       21.67      3.45 o
   7   1  13      138.25      161.29      7.19 o
   8   1  13       26.47       29.35      3.71 o
  -7   2  13       56.21       57.26      3.74 o
  -6   2  13        2.33        2.61      1.80 o
  -5   2  13      570.42      520.44     12.70 o
  -4   2  13       66.93       67.38      2.76 o
  -3   2  13      194.19      236.62      6.15 o
  -2   2  13      258.14      335.10      7.23 o
  -1   2  13     1724.84     2200.75     34.42 o
   0   2  13        6.22        6.67      1.01 o
   1   2  13      212.39      238.34      4.56 o
   2   2  13      338.18      346.48      6.43 o
   5   2  13        0.17        0.57      0.72 o
   6   2  13        4.00        2.57      0.90 o
   7   2  13      239.78      262.81      8.37 o
   8   2  13        5.13        6.48      2.11 o
   9   2  13       15.46       22.45      5.44 o
  -7   3  13       16.63       11.80      2.29 o
  -6   3  13       33.28       42.16      3.38 o
  -5   3  13       98.94       99.75      4.35 o
  -4   3  13       69.32       97.42      3.58 o
  -3   3  13       80.51       81.75      2.88 o
  -2   3  13        0.94       -0.23      1.34 o
  -1   3  13      425.09      552.25     11.45 o
   0   3  13        2.28        2.96      1.03 o
   1   3  13       26.69       24.63      1.14 o
   2   3  13       86.52       95.75      2.35 o
   3   3  13       27.99       28.52      4.45 o
   4   3  13       36.38       33.11      4.25 o
   5   3  13      158.44      145.16      3.80 o
   6   3  13        2.66        3.21      0.81 o
   7   3  13       15.08       20.41      1.87 o
   8   3  13        0.44        0.35      1.25 o
   9   3  13        0.08        2.63      1.72 o
  -6   4  13       66.79       72.26      4.13 o
  -5   4  13        6.91        8.03      1.93 o
  -4   4  13      263.33      299.10      7.99 o
  -3   4  13      348.18      447.62     10.48 o
  -2   4  13        0.01       -1.03      1.17 o
  -1   4  13      700.34      847.00     18.75 o
   0   4  13        0.93        0.96      1.10 o
   1   4  13      291.54      293.53      6.46 o
   2   4  13       11.10       16.67      1.15 o
   3   4  13       26.37       35.24      1.56 o
   4   4  13       29.01       32.14      1.57 o
   5   4  13      641.96      707.11     16.31 o
   6   4  13        6.56        5.26      1.50 o
   7   4  13        1.30        1.19      1.11 o
   8   4  13       40.05       48.20      5.52 o
  -5   5  13       71.74       78.62      5.43 o
  -4   5  13       30.55       35.73      4.81 o
  -3   5  13      576.75      637.35     31.80 o
  -2   5  13       95.88       98.70      4.50 o
  -1   5  13        0.38        1.74      1.37 o
   0   5  13      202.97      218.56      7.66 o
   1   5  13       27.01       29.97      2.59 o
   2   5  13        9.58       13.61      1.60 o
   3   5  13        1.53        1.13      0.96 o
   4   5  13        0.49        0.59      1.07 o
   5   5  13      232.47      243.79      8.14 o
   6   5  13       17.23       13.14      2.22 o
   7   5  13       27.92       43.87      3.68 o
   8   5  13        0.57        3.39      2.11 o
  -5   6  13        0.03       -0.06      2.88 o
  -4   6  13       31.38       28.09      4.85 o
  -3   6  13      133.38      150.47      7.64 o
  -2   6  13        7.25        8.37      2.13 o
  -1   6  13       10.03        9.32      2.77 o
   0   6  13        1.57        2.02      2.40 o
   1   6  13       28.58       21.57      3.93 o
   2   6  13       14.91       13.14      2.33 o
   3   6  13        3.83        3.85      1.37 o
   4   6  13        1.02        1.77      2.11 o
   5   6  13       58.76       54.94      3.92 o
   6   6  13        8.30       10.60      2.45 o
   7   6  13       63.04       75.83      5.22 o
   8   6  13        9.64        7.49      2.81 o
  -3   7  13       75.90       84.20     19.99 o
  -2   7  13       91.72       85.44      5.96 o
  -1   7  13        0.16        2.20      1.90 o
   0   7  13        6.97        2.43      4.19 o
   1   7  13        9.14        7.85      2.83 o
   2   7  13        0.01        0.40      2.88 o
   3   7  13      338.53      342.67     14.04 o
   4   7  13        3.46        3.23      1.91 o
   5   7  13       39.90       48.76      4.76 o
   6   7  13        0.77        4.69      2.85 o
   7   7  13      152.98      150.38      7.62 o
  -2   8  13        1.78        6.60      3.59 o
  -1   8  13        4.78        0.74      2.57 o
   0   8  13       24.02       27.99      5.42 o
   1   8  13       56.37       69.38      7.08 o
   2   8  13        0.10        4.68      2.97 o
   3   8  13       20.76       19.59      5.20 o
   4   8  13       14.24       11.85      6.26 o
   5   8  13       35.32       37.33      4.39 o
   6   8  13        0.00       -0.41      2.29 o
   1   9  13       94.50       93.49      9.06 o
   2   9  13        1.29        0.56      3.01 o
   3   9  13        0.86        3.71      3.34 o
  -3  -7  14       14.79       12.14      2.22 o
  -2  -7  14        5.86        4.45      1.93 o
  -1  -7  14       20.14       22.24      4.09 o
   0  -7  14       39.83       42.83      4.79 o
   1  -7  14       44.82       53.93      7.60 o
   2  -7  14        0.00        1.76      2.42 o
  -5  -6  14        0.47        2.82      2.28 o
  -4  -6  14       42.24       42.56      3.16 o
  -3  -6  14        6.36        3.66      2.12 o
  -2  -6  14        1.02       -1.48      1.84 o
  -1  -6  14      368.89      403.00      8.94 o
   0  -6  14       57.20       70.95      5.19 o
   1  -6  14       19.23       21.57      3.36 o
   2  -6  14        9.28       20.38      3.45 o
   3  -6  14        3.13        2.40      1.90 o
   4  -6  14        2.84        4.05      2.28 o
  -6  -5  14       41.70       45.62      5.24 o
  -5  -5  14        3.56        2.42      1.52 o
  -4  -5  14      196.20      193.79      7.99 o
  -3  -5  14       60.80       57.52      3.52 o
  -2  -5  14        6.11        6.80      1.62 o
  -1  -5  14       13.64       15.70      1.73 o
   0  -5  14     1256.26     1366.62     26.36 o
   1  -5  14        2.07        2.02      1.31 o
   2  -5  14      174.43      191.32      7.15 o
   3  -5  14        6.72       11.44      3.41 o
   4  -5  14       56.07       61.98      6.40 o
   5  -5  14       35.53       57.58      6.61 o
  -7  -4  14        1.04        3.05      6.90 o
  -6  -4  14      105.02      125.21      4.99 o
  -5  -4  14        1.84        2.64      1.52 o
  -4  -4  14       18.74       16.60      2.07 o
  -3  -4  14      269.96      234.79      6.51 o
  -2  -4  14        9.92        7.45      1.70 o
  -1  -4  14       42.83       38.92      1.93 o
   0  -4  14      690.10      737.34     13.47 o
   1  -4  14      113.77      112.01      6.16 o
   2  -4  14        5.66        6.58      1.38 o
   3  -4  14      225.70      213.85     15.29 o
   4  -4  14        7.46        7.65      2.62 o
   5  -4  14       15.97       17.50      3.91 o
   6  -4  14        7.50        8.34      3.38 o
  -7  -3  14        0.12        1.55      2.95 o
  -6  -3  14        7.05        6.88      1.84 o
  -5  -3  14        1.55        1.89      1.38 o
  -4  -3  14       45.84       44.70      2.82 o
  -3  -3  14      125.49      101.96      3.80 o
  -2  -3  14      206.97      181.36      4.07 o
  -1  -3  14      129.54      132.34      4.29 o
   0  -3  14     1106.98     1140.08     18.99 o
   1  -3  14      287.94      287.93      6.33 o
   2  -3  14        1.40        3.07      2.02 o
   3  -3  14        8.50        4.89      1.70 o
   4  -3  14      579.09      536.80     15.75 o
   5  -3  14        2.37       -0.34      1.81 o
   6  -3  14      375.95      459.92     17.55 o
   7  -3  14        0.03        2.26      3.42 o
  -7  -2  14        0.50        0.13      1.79 o
  -6  -2  14      124.57      145.86      5.48 o
  -5  -2  14        3.14        2.28      1.35 o
  -4  -2  14      205.84      207.21      5.85 o
  -3  -2  14       91.73       97.02      2.90 o
  -2  -2  14       24.23       14.65      1.30 o
  -1  -2  14       81.59       71.67      2.80 o
   0  -2  14       71.49       73.59      3.37 o
   1  -2  14      444.58      391.46      9.28 o
   2  -2  14        0.17        0.39      1.61 o
   3  -2  14       42.15       47.12      6.23 o
   4  -2  14       67.79       48.11      3.45 o
   5  -2  14        0.51       -1.19      1.59 o
   6  -2  14       14.34       11.84      2.72 o
   7  -2  14       13.09        8.85      2.78 o
  -7  -1  14       70.33       67.87      3.79 o
  -6  -1  14       12.48        8.96      1.97 o
  -5  -1  14      117.43      126.15      4.89 o
  -4  -1  14       31.73       36.67      2.73 o
  -3  -1  14        2.48        1.50      1.07 o
  -2  -1  14        1.67        4.54      0.94 o
  -1  -1  14       29.75       18.48      1.39 o
   0  -1  14       31.13       36.07      1.80 o
   1  -1  14      288.93      261.21      5.56 o
   2  -1  14        0.38       -0.12      0.74 o
   3  -1  14        3.11        3.14      1.08 o
   4  -1  14       50.10       64.72      3.47 o
   5  -1  14       15.30       19.86      2.30 o
   6  -1  14      117.75      112.45      7.45 o
   7  -1  14       27.18       23.73      3.63 o
   8  -1  14       92.16       90.45      9.08 o
  -7   0  14        0.09       -1.76      1.58 o
  -6   0  14       25.50       29.17      3.35 o
  -5   0  14        1.43        1.85      1.39 o
  -4   0  14       78.95       77.43      3.24 o
  -3   0  14        4.67        3.50      1.12 o
  -2   0  14       53.72       75.21      2.93 o
  -1   0  14        1.96        1.51      0.67 o
   0   0  14     1153.28     1160.64     23.69 o
   1   0  14        7.27        9.66      1.20 o
   2   0  14        2.03        2.31      0.74 o
   3   0  14       47.47       36.92      1.48 o
   4   0  14      117.22       89.96      3.19 o
   5   0  14      108.54       85.40      3.65 o
   6   0  14      251.57      248.93      9.37 o
   7   0  14        1.01        1.17      1.64 o
   8   0  14      106.61      123.23      7.18 o
  -7   1  14        0.22        1.26      1.76 o
  -6   1  14        3.58        2.60      2.13 o
  -5   1  14       29.74       24.87      2.47 o
  -4   1  14        0.24        1.35      1.13 o
  -3   1  14        7.46        8.75      1.23 o
  -2   1  14      449.62      505.78      9.87 o
  -1   1  14      150.35      150.98      3.83 o
   0   1  14       38.95       59.74      2.34 o
   1   1  14       10.02        8.25      0.97 o
   2   1  14       37.83       49.76      1.79 o
   3   1  14      241.20      239.33      5.21 o
   4   1  14       27.60       25.13      1.32 o
   5   1  14        5.29        7.01      1.15 o
   6   1  14       41.72       45.52      2.69 o
   7   1  14        0.06       -0.02      1.35 o
   8   1  14       42.28       43.05      4.15 o
  -7   2  14       11.16       12.17      3.01 o
  -6   2  14       42.39       38.84      3.21 o
  -5   2  14       32.43       27.59      2.88 o
  -4   2  14       71.68       92.93      3.46 o
  -3   2  14       44.30       47.48      2.21 o
  -2   2  14       63.13       77.72      3.35 o
  -1   2  14        0.12        2.26      1.13 o
   0   2  14      505.77      557.06     12.75 o
   1   2  14      162.86      180.05      3.80 o
   2   2  14      687.99      702.23     12.36 o
   5   2  14        5.69        9.18      1.36 o
   6   2  14        9.22       10.10      1.28 o
   7   2  14        0.05        0.99      1.20 o
   8   2  14       19.92       18.57      5.09 o
  -6   3  14        0.62        1.25      1.65 o
  -5   3  14       73.73       70.39      3.73 o
  -4   3  14       20.73       27.76      3.02 o
  -3   3  14        3.43        3.38      1.55 o
  -2   3  14      205.34      272.77      6.60 o
  -1   3  14       16.49       19.84      2.35 o
   0   3  14       44.61       50.07      2.62 o
   1   3  14        7.81        8.02      0.92 o
   2   3  14        0.01        0.74      0.53 o
   3   3  14       15.48       14.02      1.68 o
   4   3  14        0.89        4.46      2.28 o
   5   3  14        4.02        3.57      2.23 o
   6   3  14        6.42       10.15      2.83 o
   7   3  14       13.74       13.42      2.35 o
   8   3  14       33.21       35.65      2.73 o
  -6   4  14       93.01       81.46      5.05 o
  -5   4  14        4.06        6.92      2.30 o
  -4   4  14      260.93      315.54     17.77 o
  -3   4  14       87.52      109.86      6.48 o
  -2   4  14        0.14        0.80      1.29 o
  -1   4  14        3.83        4.72      1.76 o
   0   4  14        0.76        1.33      1.15 o
   1   4  14       64.50       63.10      2.94 o
   2   4  14       48.24       48.84      3.21 o
   3   4  14       65.33       64.36      1.97 o
   4   4  14       19.55       14.97      1.40 o
   5   4  14       51.49       47.29      2.51 o
   6   4  14      221.58      240.37      6.10 o
   7   4  14        0.02        0.69      1.04 o
   8   4  14        8.75       13.30      1.99 o
  -5   5  14       14.11       15.33      3.94 o
  -4   5  14      461.10      532.71     27.72 o
  -3   5  14        8.54        5.86      2.01 o
  -2   5  14       13.10       15.99      2.31 o
  -1   5  14       16.70       13.61      2.88 o
   0   5  14      117.73      128.99      5.72 o
   1   5  14        0.82        3.40      1.58 o
   2   5  14      165.04      182.91      6.21 o
   3   5  14        1.53        1.66      1.04 o
   4   5  14      185.69      205.98      9.11 o
   5   5  14       16.53       17.07      2.15 o
   6   5  14        0.51        0.05      1.44 o
   7   5  14        0.76       -0.25      1.70 o
   8   5  14       19.40       27.04      3.41 o
  -4   6  14      118.30      101.91      7.67 o
  -3   6  14       23.06       26.13      4.03 o
  -2   6  14       70.04       61.38      5.12 o
  -1   6  14       81.88      105.39      8.35 o
   0   6  14       40.03       31.25      3.82 o
   1   6  14       10.61       14.09      2.60 o
   2   6  14      671.09      639.72     18.24 o
   3   6  14        0.20        0.69      1.65 o
   4   6  14       17.33       16.36      2.83 o
   5   6  14       31.84       31.59      3.11 o
   6   6  14      364.93      381.59     12.26 o
   7   6  14       56.07       66.76      8.17 o
  -3   7  14        1.04        5.67      3.38 o
  -2   7  14      124.49      117.55      6.15 o
  -1   7  14       29.61       30.97      7.38 o
   0   7  14       12.50       11.00      3.37 o
   1   7  14        4.02        3.09      2.35 o
   2   7  14       22.43       25.25      5.86 o
   3   7  14        1.64       -0.67      2.90 o
   4   7  14       98.61       90.20      6.29 o
   5   7  14        3.63        3.03      2.00 o
   6   7  14      144.88      148.23     11.96 o
   7   7  14        0.48       -0.41      2.22 o
  -2   8  14       22.55       30.93      9.03 o
  -1   8  14        0.04        3.68      2.91 o
   0   8  14       54.44       54.56      6.70 o
   1   8  14        6.92        6.09      3.23 o
   2   8  14       12.44        8.47      3.33 o
   3   8  14        0.79        3.35      2.64 o
   4   8  14       35.78       22.48      4.18 o
   5   8  14       29.44       26.97     12.10 o
   2   9  14       12.44       15.55      4.55 o
  -3  -7  15       12.80       14.94      2.38 o
  -2  -7  15        0.56        0.50      1.69 o
  -1  -7  15      107.79       98.21      6.26 o
   0  -7  15       14.51       15.10      2.63 o
   1  -7  15       13.35       17.99      3.48 o
  -5  -6  15        0.53        3.28      2.13 o
  -4  -6  15       77.27       78.14      5.36 o
  -3  -6  15        2.67        2.40      1.67 o
  -2  -6  15       51.86       47.65      3.20 o
  -1  -6  15       14.03       11.28      2.07 o
   0  -6  15       23.66       29.91      3.83 o
   1  -6  15       99.91      115.22     11.00 o
   2  -6  15        3.85        9.26      2.66 o
   3  -6  15       12.72       17.61      2.94 o
  -6  -5  15        9.95        6.56      3.26 o
  -5  -5  15       18.22       24.40      2.63 o
  -4  -5  15        0.13        0.80      1.48 o
  -3  -5  15       27.86       26.01      2.21 o
  -2  -5  15       34.68       35.40      2.68 o
  -1  -5  15      505.61      527.65     11.98 o
   0  -5  15        0.18        0.28      1.31 o
   1  -5  15       79.06       80.75      4.63 o
   2  -5  15        1.80        0.24      1.38 o
   3  -5  15       64.19       57.52      4.88 o
   4  -5  15       10.99       14.93      2.93 o
   5  -5  15       35.06       40.04      5.88 o
  -6  -4  15      122.77      147.00      7.10 o
  -5  -4  15       21.99       18.47      2.26 o
  -4  -4  15      141.41      135.80      4.97 o
  -3  -4  15       17.53       18.35      2.09 o
  -2  -4  15       97.01       89.67      3.61 o
  -1  -4  15       32.00       37.82      2.30 o
   0  -4  15      526.73      518.63     10.33 o
   1  -4  15       17.51       17.14      1.95 o
   2  -4  15       59.48       61.19      3.18 o
   3  -4  15        5.09        5.70      2.41 o
   4  -4  15       19.51       12.64      3.18 o
   5  -4  15        0.01        3.85      2.53 o
   6  -4  15       10.74        7.67      4.97 o
  -7  -3  15        5.34        1.02      3.11 o
  -6  -3  15       87.68       91.14      5.97 o
  -5  -3  15        3.16        1.45      1.83 o
  -4  -3  15        0.59        1.63      1.26 o
  -3  -3  15      754.86      705.81     14.51 o
  -2  -3  15      105.08       96.42      3.25 o
  -1  -3  15        1.18        0.03      1.09 o
   0  -3  15      250.14      263.59      6.06 o
   1  -3  15      628.01      621.84     11.44 o
   2  -3  15       11.03        5.33      3.28 o
   3  -3  15       33.11       18.45      2.62 o
   4  -3  15        4.03        2.62      2.49 o
   5  -3  15        3.49        7.39      2.70 o
   6  -3  15        0.48        1.36      2.33 o
   7  -3  15       39.86       63.72     12.92 o
  -7  -2  15       72.13       85.64      8.59 o
  -6  -2  15        0.41       -0.50      1.50 o
  -5  -2  15       20.29       28.82      3.38 o
  -4  -2  15        5.37        4.24      1.55 o
  -3  -2  15      131.84      102.76      3.04 o
  -2  -2  15       54.83       46.51      1.71 o
  -1  -2  15       13.58       17.06      1.66 o
   0  -2  15      273.14      262.01      5.81 o
   1  -2  15      612.33      616.78     13.29 o
   2  -2  15        0.69        1.00      1.10 o
   3  -2  15       15.74        6.60      1.63 o
   4  -2  15       90.01       75.60      4.35 o
   5  -2  15       42.58       57.12      7.11 o
   6  -2  15       80.90       84.46     10.58 o
   7  -2  15        6.34        2.33      2.46 o
  -7  -1  15        4.57        5.71      2.03 o
  -6  -1  15       37.71       38.17      3.35 o
  -5  -1  15        0.11        2.03      1.46 o
  -4  -1  15      202.88      192.82      6.13 o
  -3  -1  15       14.99        9.43      2.23 o
  -2  -1  15       93.05       82.08      3.03 o
  -1  -1  15      404.95      448.54      8.60 o
   0  -1  15        0.15        0.55      1.09 o
   1  -1  15     2723.20     2589.21     52.41 o
   2  -1  15      108.86      119.34      5.00 o
   3  -1  15       28.21       46.13      2.62 o
   4  -1  15       15.75       18.86      2.14 o
   5  -1  15       42.27       31.37      3.26 o
   6  -1  15       13.54       10.99      2.47 o
   7  -1  15      897.94     1043.29     42.22 o
   8  -1  15        0.00       -1.17      1.98 o
  -7   0  15       48.56       40.95      3.26 o
  -6   0  15        2.37        1.75      1.59 o
  -5   0  15      240.22      246.65      7.41 o
  -4   0  15       28.27       27.57      2.78 o
  -3   0  15      126.73      145.52      3.96 o
  -2   0  15        0.36        2.49      1.49 o
  -1   0  15       37.95       38.47      2.79 o
   0   0  15      130.20      116.88      4.26 o
   1   0  15      352.37      312.37      7.69 o
   2   0  15       10.06        9.21      1.18 o
   3   0  15       30.94       39.09      2.01 o
   4   0  15      304.70      321.01      8.87 o
   5   0  15      109.11       94.48      4.57 o
   6   0  15       10.13        7.92      1.86 o
   7   0  15      159.51      181.04      8.20 o
   8   0  15        7.03        6.20      2.34 o
  -7   1  15        1.37       -0.33      1.81 o
  -6   1  15        9.84        7.45      1.94 o
  -5   1  15       28.14       21.67      2.37 o
  -4   1  15       37.15       39.02      2.37 o
  -3   1  15      104.33      106.76      3.82 o
  -2   1  15        1.39       -0.22      1.16 o
  -1   1  15       17.01       17.87      1.83 o
   0   1  15      132.07      117.82      3.76 o
   1   1  15      216.97      209.48      4.61 o
   2   1  15        0.99        1.75      0.79 o
   3   1  15      131.06      134.28      3.13 o
   4   1  15      200.72      178.34      4.00 o
   5   1  15      148.27      133.09      4.26 o
   6   1  15        0.31       -0.11      1.46 o
   7   1  15       97.54      110.49      5.62 o
   8   1  15       26.58       37.56      7.04 o
  -7   2  15        3.17        1.80      1.81 o
  -6   2  15        0.83        1.37      1.60 o
  -5   2  15       11.64        8.90      2.08 o
  -4   2  15        1.64        2.03      1.13 o
  -3   2  15      110.24      134.52      4.80 o
  -2   2  15       39.17       41.31      4.09 o
  -1   2  15     1220.85     1415.27     41.91 o
   0   2  15        0.02        0.33      1.05 o
   1   2  15       16.16       20.73      1.28 o
   2   2  15       19.17       19.04      1.30 o
   3   2  15      722.64      697.51     19.80 o
   5   2  15      179.86      156.92      5.58 o
   6   2  15       19.24       14.41      1.35 o
   7   2  15       72.34       67.67      3.97 o
   8   2  15        8.05        9.88      3.20 o
  -6   3  15        5.91        5.17      1.86 o
  -5   3  15        3.57        2.95      2.23 o
  -4   3  15       17.12       20.79      2.88 o
  -3   3  15        4.33        1.75      1.38 o
  -2   3  15        2.82        3.07      1.41 o
  -1   3  15        1.77        3.51      1.59 o
   0   3  15       24.13       22.47      2.14 o
   1   3  15       28.09       27.73      1.63 o
   2   3  15      241.13      253.10      5.24 o
   3   3  15       10.42        9.12      1.09 o
   4   3  15       10.59       12.06      4.07 o
   6   3  15        1.83        2.15      1.44 o
   7   3  15       69.84       77.14      3.22 o
   8   3  15        0.20        1.01      1.52 o
  -6   4  15        0.38        1.53      2.73 o
  -5   4  15      234.43      235.49     11.39 o
  -4   4  15        0.53       -2.99      3.43 o
  -3   4  15        5.97        3.65      2.09 o
  -2   4  15       12.82       26.15      3.68 o
  -1   4  15       97.54      106.57      5.44 o
   0   4  15        4.68        5.14      1.84 o
   1   4  15        0.00       -0.58      0.96 o
   2   4  15       13.02       11.48      1.41 o
   3   4  15       16.56       20.21      1.25 o
   4   4  15        3.38        1.25      0.85 o
   5   4  15        0.09        0.23      0.88 o
   6   4  15       20.00       21.48      3.70 o
   7   4  15       93.74      101.02      3.73 o
   8   4  15       11.53       16.08      2.73 o
  -5   5  15        1.17        0.60      2.72 o
  -4   5  15        8.04        9.12      3.40 o
  -3   5  15       64.94       56.18      4.24 o
  -2   5  15       15.62       15.72      2.34 o
  -1   5  15      127.41      153.23      7.57 o
   0   5  15       69.93       79.26      5.15 o
   1   5  15        0.75        3.42      1.63 o
   2   5  15        5.46        6.51      1.62 o
   3   5  15       33.35       27.54      2.38 o
   4   5  15        0.18        1.77      1.09 o
   5   5  15       75.96       80.06      4.18 o
   6   5  15        0.06        2.22      1.40 o
   7   5  15       32.82       41.36      4.89 o
   8   5  15       12.58       14.39      3.26 o
  -4   6  15       46.93       43.95      5.67 o
  -3   6  15      167.31      185.37      7.68 o
  -2   6  15        3.70        4.24      2.10 o
  -1   6  15      189.84      177.61     10.29 o
   0   6  15        0.06        0.67      2.14 o
   1   6  15        8.33        7.58      2.46 o
   2   6  15       86.80       80.27      6.72 o
   3   6  15      326.28      308.55     11.96 o
   4   6  15        7.26        6.06      1.86 o
   5   6  15      204.98      210.65      7.96 o
   6   6  15        0.53        2.43      1.80 o
   7   6  15        4.03        9.12      2.55 o
  -3   7  15      491.23      498.21     19.33 o
  -2   7  15        0.25       -0.80      2.05 o
  -1   7  15        0.23        2.13      3.00 o
   0   7  15       17.61       16.81      3.82 o
   1   7  15        4.31        4.18      3.95 o
   2   7  15        4.16        5.69      2.56 o
   3   7  15       17.67       10.94      3.12 o
   4   7  15        0.00        2.16      2.12 o
   5   7  15       97.19      105.78      6.26 o
   6   7  15       48.41       54.37      4.51 o
  -1   8  15        2.78        4.15      3.10 o
   0   8  15        0.59       -1.07      3.09 o
   1   8  15       15.10        9.17      3.57 o
   2   8  15        4.67        1.55      2.70 o
   3   8  15       80.22       88.69      7.18 o
   4   8  15        1.37       -1.19      2.18 o
   5   8  15        2.53        4.36      2.98 o
  -2  -7  16       33.79       32.83      3.45 o
  -1  -7  16        1.62        0.31      2.16 o
   0  -7  16        4.47        6.78      2.28 o
  -4  -6  16        0.58        2.24      1.71 o
  -3  -6  16        9.13        8.87      2.06 o
  -2  -6  16        5.14        4.23      2.04 o
  -1  -6  16       78.36       76.13      5.47 o
   0  -6  16        0.78        3.95      2.39 o
   1  -6  16        2.71        1.52      2.06 o
   2  -6  16        9.06        3.91      2.40 o
   3  -6  16        5.33        0.99      2.95 o
  -5  -5  16        0.32       -1.05      1.65 o
  -4  -5  16      100.17       97.64      4.34 o
  -3  -5  16        0.17       -0.39      1.29 o
  -2  -5  16        7.97        5.20      1.59 o
  -1  -5  16        9.31        8.86      2.07 o
   0  -5  16       86.03       91.11      4.49 o
   1  -5  16      151.43      159.94      6.81 o
   2  -5  16        9.37       12.05      2.06 o
   3  -5  16        2.04        3.86      2.52 o
   4  -5  16       26.59       27.27      3.67 o
  -6  -4  16        2.72        4.48      2.61 o
  -5  -4  16        2.32       -0.70      2.83 o
  -4  -4  16       47.33       45.34      3.28 o
  -3  -4  16       44.80       38.82      2.70 o
  -2  -4  16        0.01        0.03      1.19 o
  -1  -4  16      923.75      952.84     16.64 o
   0  -4  16       15.76       14.74      1.85 o
   1  -4  16       26.37       24.70      2.23 o
   2  -4  16        6.79        3.23      1.64 o
   3  -4  16        1.33        2.65      2.14 o
   4  -4  16        4.04        2.01      2.61 o
   5  -4  16       16.40       16.91      6.39 o
  -6  -3  16      111.22      130.74      5.36 o
  -5  -3  16        4.83        5.40      2.17 o
  -4  -3  16      169.99      144.57      5.34 o
  -3  -3  16        0.54        3.69      1.32 o
  -2  -3  16       10.48       10.56      1.26 o
  -1  -3  16      228.60      230.21      5.76 o
   0  -3  16     2474.49     2516.21     39.25 o
   1  -3  16        0.98       -0.37      1.14 o
   2  -3  16      311.90      293.15     10.13 o
   3  -3  16       12.39       13.48      2.51 o
   4  -3  16       56.89       50.92      9.85 o
   5  -3  16        1.23        2.51      3.57 o
   6  -3  16      193.36      181.51      9.81 o
  -7  -2  16        1.75        3.33      1.79 o
  -6  -2  16        2.56        3.52      1.83 o
  -5  -2  16        1.60        2.10      2.16 o
  -4  -2  16        1.29        1.62      1.41 o
  -3  -2  16      801.84      731.88     12.77 o
  -2  -2  16       46.33       39.71      2.14 o
  -1  -2  16        0.02        1.39      1.09 o
   0  -2  16      140.16      144.03      4.06 o
   1  -2  16      275.09      262.74      7.11 o
   2  -2  16        0.16       -0.47      1.15 o
   3  -2  16      116.30       94.32      5.13 o
   4  -2  16        2.13        2.21      1.43 o
   5  -2  16        3.04        4.40      2.03 o
   6  -2  16       14.12       16.96      3.43 o
   7  -2  16        2.97        4.19      2.53 o
  -7  -1  16       11.45       15.46      2.92 o
  -6  -1  16        7.52        7.09      2.34 o
  -5  -1  16       32.76       28.70      2.74 o
  -4  -1  16      111.61      110.16      4.43 o
  -3  -1  16        0.18       -0.37      0.98 o
  -2  -1  16      441.97      346.08      9.03 o
  -1  -1  16       13.23       15.22      1.90 o
   0  -1  16      560.80      511.82     13.16 o
   1  -1  16       87.07       78.14      3.65 o
   2  -1  16        1.09        2.92      1.13 o
   3  -1  16        1.33        0.89      1.34 o
   4  -1  16      783.57      656.00     17.16 o
   5  -1  16        4.40        5.40      2.10 o
   6  -1  16      350.96      397.08     14.23 o
   7  -1  16        3.87        4.35      2.25 o
  -7   0  16        4.59        1.97      1.88 o
  -6   0  16       12.97       12.08      2.18 o
  -5   0  16       31.01       33.12      2.85 o
  -4   0  16      166.10      157.80      4.96 o
  -3   0  16        2.30        3.38      0.90 o
  -2   0  16      196.17      144.99      5.17 o
  -1   0  16       26.76       31.37      2.58 o
   0   0  16      179.92      163.26      7.77 o
   1   0  16      467.59      387.92     10.27 o
   2   0  16      141.66      129.24      6.51 o
   3   0  16       79.37       57.88      2.61 o
   4   0  16       20.28       36.83      2.59 o
   5   0  16        5.30        5.80      1.34 o
   6   0  16       38.68       41.23      3.53 o
   7   0  16       74.29       85.05      5.51 o
   8   0  16        5.82        5.31      2.30 o
  -7   1  16       29.89       25.11      2.95 o
  -6   1  16        0.55       -0.15      1.53 o
  -5   1  16       59.07       70.58      9.58 o
  -4   1  16       55.94       51.98      2.87 o
  -3   1  16       63.29       68.69      3.55 o
  -2   1  16       44.76       76.20      3.63 o
  -1   1  16        0.32       -1.71      1.53 o
   0   1  16      161.69      166.71      5.80 o
   1   1  16       78.69       70.62      2.72 o
   2   1  16      123.15      100.70      3.29 o
   3   1  16      156.77      163.07      4.31 o
   4   1  16       36.02       61.38      2.50 o
   5   1  16        2.97        2.44      1.68 o
   6   1  16      187.93      191.10      7.29 o
   7   1  16        2.49        6.53      1.89 o
   8   1  16      391.15      459.14     21.02 o
  -6   2  16       81.08       81.16      5.28 o
  -5   2  16        0.09        1.31      1.45 o
  -4   2  16       50.62       41.79      3.50 o
  -3   2  16      146.91      180.76      8.80 o
  -2   2  16      144.23      134.62      4.68 o
  -1   2  16        0.19        2.58      1.63 o
   0   2  16      103.07      133.10      5.25 o
   1   2  16      111.61      120.56      3.31 o
   2   2  16      104.13       89.56      2.73 o
   3   2  16        3.01        2.83      0.70 o
   5   2  16        0.10        0.28      0.82 o
   6   2  16       51.59       58.15      2.91 o
   7   2  16        0.82        3.28      1.85 o
   8   2  16      119.99      117.43      7.94 o
  -6   3  16        1.93        2.07      2.16 o
  -5   3  16        7.16        6.42      2.57 o
  -4   3  16        1.42        1.09      1.91 o
  -3   3  16        1.61       -1.53      1.42 o
  -2   3  16      213.65      256.89      7.14 o
  -1   3  16       25.26       23.19      2.47 o
   0   3  16      116.97      147.63      5.13 o
   1   3  16       57.95       51.10      2.61 o
   2   3  16      305.95      306.56      6.09 o
   3   3  16       10.34       10.29      0.81 o
   4   3  16        2.99        2.96      2.82 o
   6   3  16        6.47       12.80      1.59 o
   7   3  16        6.83        5.73      1.34 o
   8   3  16      116.54      123.36      5.70 o
  -6   4  16        0.00       -0.34      4.56 o
  -5   4  16       49.10       37.48     10.58 o
  -4   4  16       11.11        6.41      5.65 o
  -3   4  16        3.89        2.41      1.81 o
  -2   4  16       45.57       44.86      3.30 o
  -1   4  16        0.48        4.33      1.92 o
   0   4  16      175.27      190.79     10.64 o
   1   4  16       32.67       33.28      2.79 o
   2   4  16      594.39      628.54     13.86 o
   3   4  16        0.53        1.56      1.00 o
   4   4  16      413.27      420.03     10.23 o
   5   4  16        2.36       -0.31      1.99 o
   6   4  16        0.87        0.87      1.01 o
   7   4  16        0.79        2.92      1.12 o
   8   4  16       27.25       41.57      2.73 o
  -5   5  16       20.84       21.44      4.59 o
  -4   5  16        0.00       -0.99      3.01 o
  -3   5  16        0.07       -1.16      1.91 o
  -2   5  16        0.89        0.91      1.66 o
  -1   5  16       79.96       86.83      5.94 o
   0   5  16        0.00        3.80      1.62 o
   1   5  16        2.02        7.76      1.94 o
   2   5  16       32.30       33.55      3.21 o
   3   5  16        0.02        0.94      1.00 o
   4   5  16        8.16        5.88      1.29 o
   5   5  16       11.15       10.03      1.63 o
   6   5  16       42.07       47.92      3.76 o
   7   5  16        0.01       -0.07      1.56 o
   8   5  16       24.73       35.80      3.34 o
  -4   6  16      115.52      111.61      8.19 o
  -3   6  16       22.28       20.34      3.27 o
  -2   6  16       31.67       24.39      3.16 o
  -1   6  16        7.64        2.72      2.52 o
   0   6  16        3.52        5.45      4.98 o
   1   6  16        0.02       -0.76      1.85 o
   2   6  16       95.13       87.19      5.94 o
   3   6  16       91.14       88.95      6.85 o
   4   6  16       15.61        9.96      2.36 o
   5   6  16       31.26       26.08      2.80 o
   6   6  16       52.72       50.52      3.85 o
   7   6  16        1.02        4.43      2.06 o
  -3   7  16       23.07       16.67      8.29 o
  -2   7  16       25.79       26.50      4.82 o
  -1   7  16        2.77        4.14      3.27 o
   0   7  16       67.42       64.99      6.80 o
   1   7  16       14.31       12.00      3.39 o
   2   7  16       52.26       48.82      5.21 o
   3   7  16        5.72        7.33      2.72 o
   4   7  16       21.38       16.99      3.29 o
   5   7  16        0.16       -0.16      1.90 o
   6   7  16        0.59        0.05      1.99 o
  -1   8  16       37.31       48.75     11.72 o
   0   8  16       61.56       61.79     12.99 o
   1   8  16        4.69        6.51      3.34 o
   2   8  16       45.99       35.26      5.29 o
   3   8  16       16.67       10.84      3.50 o
   4   8  16       95.99       79.65      6.62 o
   5   8  16        3.70        4.23      2.61 o
  -4  -6  17       33.40       33.41      3.01 o
  -3  -6  17        0.08        0.39      1.70 o
  -2  -6  17       18.92       19.30      7.51 o
  -1  -6  17        2.76        3.59      2.15 o
   0  -6  17        4.62        2.90      2.28 o
   1  -6  17       97.61      120.89      7.18 o
   2  -6  17        0.33       -0.63      2.62 o
  -5  -5  17        5.30        2.74      1.92 o
  -4  -5  17        1.50        2.52      1.69 o
  -3  -5  17        0.91        0.18      1.59 o
  -2  -5  17        0.26        3.70      1.69 o
  -1  -5  17      156.11      182.80      6.97 o
   0  -5  17        2.00        3.54      1.66 o
   1  -5  17       18.81       20.33      2.48 o
   2  -5  17        2.72        2.87      1.78 o
   3  -5  17       15.70       12.06      2.95 o
   4  -5  17       50.43       74.54      7.37 o
  -6  -4  17       33.19       26.10      2.91 o
  -5  -4  17       27.18       25.18      2.85 o
  -4  -4  17      134.44      127.60     11.91 o
  -3  -4  17       20.53       21.75      2.00 o
  -2  -4  17       59.23       58.90      4.59 o
  -1  -4  17       68.67       74.62      3.52 o
   0  -4  17      104.38      112.46      4.34 o
   1  -4  17       49.97       53.68      3.16 o
   2  -4  17        0.36        2.85      1.71 o
   3  -4  17        2.66        1.76      2.25 o
   4  -4  17        0.00        3.21      2.33 o
   5  -4  17        0.08        3.66      2.63 o
  -6  -3  17        0.97        0.74      1.77 o
  -5  -3  17        8.17        4.59      1.75 o
  -4  -3  17        1.21        0.88      1.52 o
  -3  -3  17       62.30       44.37      2.90 o
  -2  -3  17       36.75       33.38      2.48 o
  -1  -3  17      549.61      592.07     10.62 o
   0  -3  17       65.41       74.41      3.38 o
   1  -3  17       58.90       58.05      3.84 o
   2  -3  17       75.57       58.26      4.28 o
   3  -3  17      233.63      219.70     10.00 o
   4  -3  17        4.66        4.79      3.50 o
   5  -3  17        1.10       -1.86      1.90 o
   6  -3  17       11.50       13.67      4.74 o
  -6  -2  17      178.78      224.37      7.40 o
  -5  -2  17        0.29        1.61      1.61 o
  -4  -2  17       57.02       42.37      2.98 o
  -3  -2  17       26.32       25.79      2.60 o
  -2  -2  17        0.40       -0.67      1.22 o
  -1  -2  17        4.68        5.05      1.18 o
   0  -2  17     1576.00     1555.69     27.05 o
   1  -2  17        5.24        5.69      1.84 o
   2  -2  17       26.91       20.89      2.58 o
   3  -2  17       18.72       11.50      2.42 o
   4  -2  17       20.64       17.29      2.84 o
   5  -2  17       10.46       15.69      3.13 o
   6  -2  17        0.02        3.79      2.12 o
   7  -2  17       30.91       27.49      8.59 o
  -7  -1  17        0.53        1.03      1.80 o
  -6  -1  17       31.43       35.48      3.18 o
  -5  -1  17       17.76       18.69      2.38 o
  -4  -1  17       64.81       65.42      4.07 o
  -3  -1  17      758.24      673.28     15.55 o
  -2  -1  17        4.96        5.07      2.04 o
  -1  -1  17        0.25       -0.37      1.42 o
   0  -1  17       47.95       47.76      4.31 o
   1  -1  17     1954.89     1858.42     38.70 o
   2  -1  17       15.32       21.99      2.60 o
   3  -1  17       96.48       64.59      3.68 o
   4  -1  17       12.86        5.60      1.51 o
   5  -1  17       19.74       17.35      5.29 o
   6  -1  17       10.22       10.68      2.59 o
   7  -1  17      109.15      118.87     10.62 o
  -7   0  17        6.36        3.80      1.89 o
  -6   0  17        5.36        6.81      1.96 o
  -5   0  17       20.18       24.49      2.52 o
  -4   0  17        6.61        6.47      1.44 o
  -3   0  17       57.41       47.94      6.88 o
  -2   0  17      249.01      194.16      6.22 o
  -1   0  17      389.71      377.93     19.36 o
   0   0  17      279.10      246.95      9.19 o
   1   0  17      760.21      719.59     19.95 o
   2   0  17       21.49       16.51      2.15 o
   3   0  17       98.58       87.24      3.78 o
   4   0  17      483.60      466.62     12.30 o
   5   0  17        2.45        5.48      1.49 o
   6   0  17       46.35       41.46      3.65 o
   7   0  17       11.05       10.00      2.50 o
   8   0  17        4.01        1.94      2.11 o
  -6   1  17       71.00       56.99      3.67 o
  -5   1  17       61.02       61.91      4.19 o
  -4   1  17       46.86       44.54      4.13 o
  -3   1  17       28.71       23.76      2.79 o
  -2   1  17        4.85        0.76      1.53 o
  -1   1  17      465.85      443.15     14.36 o
   0   1  17        9.88        4.32      2.95 o
   1   1  17     2627.68     2655.62     56.70 o
   2   1  17        2.68        2.38      1.09 o
   3   1  17        4.22        7.58      1.22 o
   4   1  17      136.38      138.34      5.90 o
   5   1  17       75.23       61.45      2.77 o
   6   1  17        0.53        1.32      1.23 o
   7   1  17      835.77      958.99     37.03 o
   8   1  17       17.29       29.46      4.91 o
  -6   2  17       11.01       15.50      3.03 o
  -5   2  17      250.52      258.80      9.03 o
  -4   2  17       13.75       14.14      2.70 o
  -3   2  17      698.53      820.13     17.89 o
  -2   2  17        0.83       -0.44      1.70 o
  -1   2  17      256.30      241.22      8.30 o
   0   2  17      104.44      101.72      4.62 o
   1   2  17      304.17      284.82      7.13 o
   2   2  17      303.40      270.17      6.67 o
   3   2  17       41.47       42.02      1.97 o
   4   2  17        8.01       11.49      2.10 o
   5   2  17        0.17        1.82      0.98 o
   6   2  17       21.83       15.67      1.60 o
   7   2  17       95.84      102.26      4.89 o
   8   2  17        0.60        2.83      1.68 o
  -6   3  17        0.58       -0.41      3.15 o
  -5   3  17       13.53       18.22     10.69 o
  -4   3  17        7.90        6.34      2.19 o
  -3   3  17      162.56      182.82      6.75 o
  -2   3  17        0.57        1.07      1.36 o
  -1   3  17       23.13       30.57      3.24 o
   0   3  17        1.53        1.51      1.89 o
   1   3  17      146.77      141.64      5.41 o
   2   3  17       59.38       62.30      3.98 o
   3   3  17       69.48       71.29      2.33 o
   4   3  17       14.64       10.26      4.03 o
   7   3  17        3.96        5.19      1.36 o
   8   3  17        3.65        5.48      1.81 o
  -5   4  17       90.23       72.82      7.35 o
  -4   4  17       40.96       61.21      7.07 o
  -3   4  17        9.79        8.86      2.39 o
  -2   4  17        3.99       10.72      2.09 o
  -1   4  17       36.63       41.51      4.37 o
   0   4  17        0.45       -0.40      1.50 o
   1   4  17        3.29        2.13      1.52 o
   2   4  17       44.97       45.57      3.24 o
   3   4  17       11.19       10.88      1.32 o
   4   4  17        0.35        2.77      0.90 o
   5   4  17      309.50      297.08     19.26 o
   6   4  17        0.09       -1.12      3.24 o
   7   4  17       66.99       68.53      2.77 o
   8   4  17       10.14       22.38      2.08 o
  -5   5  17        2.36        1.06      3.99 o
  -4   5  17        1.50        4.32      5.02 o
  -3   5  17       83.39       90.67      5.43 o
  -2   5  17       11.93        8.18      2.80 o
  -1   5  17       18.41       23.17      3.56 o
   0   5  17        5.13        0.90      1.85 o
   1   5  17       60.65       62.30      4.51 o
   2   5  17        0.70        1.34      1.60 o
   3   5  17       14.74       13.84      1.91 o
   4   5  17        0.56        1.04      1.55 o
   5   5  17       89.47       94.18      4.13 o
   6   5  17        1.24        2.84      1.43 o
   7   5  17       40.94       47.25      5.11 o
  -4   6  17       21.47       17.41      6.48 o
  -3   6  17        0.28        3.09      2.40 o
  -2   6  17       23.90       28.70      3.51 o
  -1   6  17        6.68       10.08      3.37 o
   0   6  17        0.41       -0.73      2.12 o
   1   6  17       25.11       13.24      2.98 o
   2   6  17        8.65        8.58      2.48 o
   3   6  17      536.76      544.77     18.49 o
   4   6  17        9.79        6.80      2.09 o
   5   6  17       83.42       91.31     14.44 o
   6   6  17       53.26       58.05      3.95 o
   7   6  17       36.34       38.06      3.45 o
  -2   7  17        1.55        3.16      2.82 o
  -1   7  17        5.01        8.19      3.56 o
   0   7  17        1.61        2.18      2.71 o
   1   7  17        3.89        3.33      3.04 o
   2   7  17       10.20        3.93      2.54 o
   3   7  17        9.36        2.41      2.20 o
   4   7  17        0.02       -0.24      1.85 o
   5   7  17       48.58       51.71      4.60 o
   6   7  17       28.42       26.19      3.74 o
  -1   8  17        5.24        1.91      3.60 o
   0   8  17        5.71        2.41      3.20 o
   1   8  17       19.50       14.29      5.54 o
   2   8  17        2.43       -1.22      2.12 o
   3   8  17        1.22        1.40      2.56 o
   4   8  17       22.58       17.71      3.72 o
  -3  -6  18        0.03       -0.13      2.00 o
  -2  -6  18       43.44       41.62      4.45 o
  -1  -6  18        0.02        0.98      2.07 o
   0  -6  18       24.16       29.14      4.13 o
   1  -6  18        9.39       10.34      2.97 o
   2  -6  18        0.27        1.85      3.17 o
  -4  -5  18       12.45        9.01      1.98 o
  -3  -5  18        1.97        1.66      1.78 o
  -2  -5  18       17.23       28.23      4.86 o
  -1  -5  18        9.12       12.76      3.22 o
   0  -5  18        2.69        2.61      1.64 o
   1  -5  18      149.34      164.41      6.10 o
   2  -5  18        2.59        2.45      1.90 o
   3  -5  18        9.14       11.35      3.28 o
   4  -5  18        0.74        0.55      2.80 o
  -5  -4  18        9.65       12.80      2.35 o
  -4  -4  18        0.38        0.67      1.64 o
  -3  -4  18        0.38        1.21      1.71 o
  -2  -4  18        0.13        0.90      1.91 o
  -1  -4  18       26.05       32.45      2.59 o
   0  -4  18       78.07       82.17      3.87 o
   1  -4  18        0.46        0.10      1.31 o
   2  -4  18      116.04      122.94      8.03 o
   3  -4  18        6.01        3.04      2.44 o
   4  -4  18        1.41        1.39      2.67 o
   5  -4  18       23.33       33.96     12.28 o
  -6  -3  18       68.41       61.55      4.54 o
  -5  -3  18        5.32        3.92      1.91 o
  -4  -3  18       81.51       78.18      4.38 o
  -3  -3  18       56.65       56.63      3.92 o
  -2  -3  18       34.08       51.39      4.14 o
  -1  -3  18       52.39       50.32      2.79 o
   0  -3  18      180.54      193.24      6.35 o
   1  -3  18       62.58       62.01      4.07 o
   2  -3  18       98.15       94.24      5.52 o
   3  -3  18       34.41       22.03      3.62 o
   4  -3  18       14.75       12.08      2.98 o
   5  -3  18        0.92        2.92      2.36 o
   6  -3  18       25.15       36.40      6.59 o
  -6  -2  18       21.81       25.70      4.49 o
  -5  -2  18        1.91        1.25      1.73 o
  -4  -2  18        3.65        3.15      2.88 o
  -3  -2  18       29.07       16.35      2.46 o
  -2  -2  18        4.58        2.92      1.47 o
  -1  -2  18      195.93      213.35      5.50 o
   0  -2  18        4.98        4.23      1.57 o
   1  -2  18        1.87        2.11      1.57 o
   2  -2  18        0.17        0.59      1.29 o
   3  -2  18        1.82        0.41      1.34 o
   4  -2  18        3.23        3.96      2.80 o
   5  -2  18        4.45        3.44      2.11 o
   6  -2  18      120.60      171.14      8.97 o
  -6  -1  18      109.91      129.28      5.44 o
  -5  -1  18        3.57        2.81      2.18 o
  -4  -1  18      173.80      167.80      5.46 o
  -3  -1  18       75.46       80.17      4.41 o
  -2  -1  18        6.21        2.44      1.85 o
  -1  -1  18        2.17       -0.59      1.55 o
   0  -1  18     3414.50     3370.44     83.56 o
   1  -1  18       12.31       13.38      3.15 o
   2  -1  18       65.45       57.14      3.54 o
   3  -1  18        2.44        1.26      1.26 o
   4  -1  18      260.55      227.98      9.06 o
   5  -1  18        6.18        6.50      1.97 o
   6  -1  18       45.74       50.69      4.58 o
   7  -1  18        5.51        3.23      2.17 o
  -6   0  18       19.09       16.75      2.46 o
  -5   0  18       17.91       26.89      2.54 o
  -4   0  18        6.22        3.68      1.69 o
  -3   0  18      517.85      476.21     12.05 o
  -2   0  18       20.32       17.66      2.44 o
  -1   0  18       64.41       59.79      4.69 o
   0   0  18       37.59       36.75      4.04 o
   1   0  18      966.26      945.39     25.56 o
   2   0  18       21.38       21.10      2.95 o
   3   0  18       42.95       40.47      2.71 o
   4   0  18       14.41       16.38      1.94 o
   5   0  18        2.81        2.49      1.48 o
   6   0  18       50.06       57.88      4.21 o
   7   0  18        0.93        1.99      1.77 o
  -6   1  18       34.45       32.17      6.22 o
  -5   1  18       48.87       52.66      5.75 o
  -4   1  18       37.59       31.26      4.24 o
  -3   1  18       38.62       30.04      3.59 o
  -2   1  18      589.04      561.24     13.16 o
  -1   1  18       73.95       79.41      5.52 o
   0   1  18      234.80      244.14     11.23 o
   1   1  18       69.98       77.08      4.76 o
   2   1  18      212.25      192.97      6.82 o
   3   1  18      240.81      218.46      8.51 o
   4   1  18      957.80      821.66     25.56 o
   5   1  18        0.70        1.02      1.01 o
   6   1  18      173.33      207.65     10.04 o
   7   1  18       19.80       23.68      2.89 o
   8   1  18       32.15       34.97      3.78 o
  -6   2  18        0.22       -1.21      2.39 o
  -5   2  18       59.76       62.95      6.23 o
  -4   2  18        0.59        2.62      1.87 o
  -3   2  18       54.07       47.35      3.57 o
  -2   2  18        8.24        8.69      3.20 o
  -1   2  18      105.06      104.77      7.12 o
   0   2  18       54.48       42.08      4.44 o
   1   2  18      265.89      247.64      8.63 o
   2   2  18      452.26      440.09     15.02 o
   3   2  18        1.30        1.69      0.87 o
   4   2  18        0.88        0.18      0.90 o
   5   2  18       50.54       51.37      3.97 o
   6   2  18       14.45       16.19      1.63 o
   7   2  18       49.44       59.72      3.73 o
   8   2  18       13.99       13.92      2.54 o
  -6   3  18        1.48       -1.87      2.73 o
  -5   3  18       98.81      126.11     13.04 o
  -4   3  18        3.66        4.82      2.61 o
  -3   3  18       81.21       82.25      4.53 o
  -2   3  18       34.97       53.35      5.67 o
  -1   3  18        2.41        0.00      1.74 o
   0   3  18       98.76      106.68      5.04 o
   1   3  18      296.76      317.56     10.71 o
   2   3  18      407.18      404.25     12.19 o
   3   3  18        1.83        1.77      1.73 o
   4   3  18       35.09       22.98      5.36 o
   7   3  18        0.93       -0.59      1.11 o
   8   3  18      391.38      490.83     13.88 o
  -5   4  18        3.63        4.63      3.37 o
  -4   4  18      203.51      274.53     12.82 o
  -3   4  18        2.47        4.98      2.07 o
  -2   4  18       45.73       63.14      5.60 o
  -1   4  18        1.83        3.42      2.13 o
   0   4  18       89.20       89.63      4.91 o
   1   4  18       10.88        9.79      2.65 o
   2   4  18      179.47      190.81      6.26 o
   3   4  18       38.24       32.82      2.18 o
   4   4  18       15.16       12.22      2.47 o
   5   4  18       25.88       25.81      6.09 o
   6   4  18        6.92       17.38      5.81 o
   7   4  18        0.34        1.73      3.68 o
   8   4  18       25.08       15.37      2.04 o
  -4   5  18        6.62        8.51      3.58 o
  -3   5  18        0.00        2.67      2.06 o
  -2   5  18        0.07        1.44      2.33 o
  -1   5  18       51.76       50.58      5.82 o
   0   5  18        7.41        9.48      3.00 o
   1   5  18        0.76        3.06      2.03 o
   2   5  18      519.41      513.17     17.63 o
   3   5  18       15.05       22.85      2.73 o
   4   5  18        0.26       -1.07      1.10 o
   5   5  18       11.60       10.88      1.66 o
   6   5  18        2.89        2.70      2.14 o
   7   5  18        7.49       12.30      5.04 o
  -3   6  18       14.97       21.46      3.51 o
  -2   6  18       43.74       37.71      4.81 o
  -1   6  18       18.97       15.31      6.34 o
   0   6  18       11.35        8.55      3.10 o
   1   6  18        0.70        0.33      1.98 o
   2   6  18       18.84       16.60      6.46 o
   3   6  18       19.92       18.21      5.77 o
   4   6  18       17.26       16.81      3.84 o
   5   6  18        2.91        1.88      1.57 o
   6   6  18       61.55       68.47      4.46 o
   7   6  18        0.45        2.30      1.86 o
  -2   7  18       10.66       13.13      4.89 o
  -1   7  18        1.74        0.57      3.25 o
   0   7  18        0.86        2.11      2.79 o
   1   7  18       26.80       35.98      5.04 o
   2   7  18       47.07       40.96      4.92 o
   3   7  18        6.00        5.10      2.47 o
   4   7  18        0.23        1.34      1.96 o
   5   7  18        0.78       -0.84      2.04 o
   6   7  18       35.28       40.11      5.90 o
   0   8  18        2.58       -0.68      3.24 o
   1   8  18        5.29        3.69      3.35 o
   2   8  18        0.01       -0.66      2.39 o
   3   8  18       30.49       28.46      4.79 o
   4   8  18       52.77       63.45     10.77 o
  -2  -6  19        3.18        3.03      2.35 o
  -1  -6  19        0.14        0.37      2.20 o
   0  -6  19       18.55       15.73      2.95 o
   1  -6  19        5.60       -0.18      3.32 o
  -4  -5  19        8.66       10.32      2.67 o
  -3  -5  19        1.23        1.12      2.36 o
  -2  -5  19       20.12       22.99      3.76 o
  -1  -5  19        0.22        1.64      1.79 o
   0  -5  19        1.84        2.09      1.64 o
   1  -5  19       57.23       69.75      4.97 o
   2  -5  19        0.78        1.16      2.51 o
   3  -5  19        3.37        8.69      3.50 o
  -5  -4  19       46.93       56.17      4.02 o
  -4  -4  19        0.37        0.22      3.59 o
  -3  -4  19        2.32        0.65      2.33 o
  -2  -4  19        0.71       -0.33      1.81 o
  -1  -4  19        5.67        6.41      1.74 o
   0  -4  19        0.62        2.34      1.57 o
   1  -4  19       60.29       61.83      6.14 o
   2  -4  19       11.54       10.61      3.18 o
   3  -4  19       27.48       33.62      8.03 o
   4  -4  19       27.17       37.01      5.29 o
   5  -4  19       60.25       53.32      7.70 o
  -5  -3  19        0.03        0.59      1.72 o
  -4  -3  19        4.89        5.16      2.27 o
  -3  -3  19        4.96        5.73      2.62 o
  -2  -3  19       88.00       90.70      4.79 o
  -1  -3  19        1.57        4.74      1.40 o
   0  -3  19       35.04       40.53      3.41 o
   1  -3  19        4.49        5.03      1.75 o
   2  -3  19      177.23      157.51     14.33 o
   3  -3  19        2.40        4.74      2.24 o
   4  -3  19        8.55        7.07      3.25 o
   5  -3  19        0.40       -0.87      2.80 o
  -6  -2  19       71.13       80.56      5.56 o
  -5  -2  19        0.58        2.30      1.77 o
  -4  -2  19       82.98       80.13      7.03 o
  -3  -2  19       24.74       22.32      2.90 o
  -2  -2  19       59.05       58.25      3.58 o
  -1  -2  19        0.02        0.28      1.27 o
   0  -2  19        1.03        1.22      1.42 o
   1  -2  19      213.98      214.86      8.21 o
   2  -2  19        0.24        1.30      1.45 o
   3  -2  19       10.01        7.21      4.35 o
   4  -2  19        6.85        6.45      2.23 o
   5  -2  19       27.50       38.04      6.42 o
   6  -2  19       13.19       16.54      3.38 o
  -6  -1  19        1.32        1.43      1.85 o
  -5  -1  19        0.02        4.08      3.38 o
  -4  -1  19       57.62       53.09      5.49 o
  -3  -1  19      106.12       79.38      6.63 o
  -2  -1  19       21.56       16.37      2.67 o
  -1  -1  19       45.09       44.54      4.22 o
   0  -1  19       25.72       38.79      6.28 o
   1  -1  19       60.94       55.03      3.83 o
   2  -1  19       44.06       45.53      3.34 o
   3  -1  19       50.40       38.34      3.08 o
   4  -1  19        5.36        1.25      3.67 o
   5  -1  19        3.95        2.98      1.79 o
   6  -1  19       36.90       39.14      4.69 o
   7  -1  19        5.77        1.73      2.12 o
  -6   0  19      109.60      100.74      5.71 o
  -5   0  19       16.95       17.53      3.89 o
  -4   0  19       12.10       11.37      3.61 o
  -3   0  19        4.02        5.61      2.29 o
  -2   0  19        8.67        8.54      2.43 o
  -1   0  19       87.47       83.20      6.69 o
   0   0  19      708.40      699.96     24.71 o
   1   0  19        0.33        2.07      2.30 o
   2   0  19       16.96       10.38      2.48 o
   3   0  19       55.63       47.36      3.04 o
   4   0  19        2.45        2.49      1.77 o
   5   0  19       37.91       47.68      7.39 o
   6   0  19        0.48        0.41      1.59 o
   7   0  19        5.09       -1.45      1.60 o
  -6   1  19        0.61        0.28      2.81 o
  -5   1  19        4.33        2.58      2.93 o
  -4   1  19        5.15        4.57      2.24 o
  -3   1  19      529.36      486.77     22.59 o
  -2   1  19       41.17       38.64      3.41 o
  -1   1  19       18.85       12.95      3.35 o
   0   1  19        8.94        9.86      2.88 o
   1   1  19     2506.69     2405.56     72.14 o
   2   1  19      127.31      105.29      5.83 o
   3   1  19        0.50        1.71      1.64 o
   4   1  19      112.64      109.00      5.42 o
   5   1  19       15.43       12.48      1.84 o
   6   1  19        0.32        0.83      1.34 o
   7   1  19      125.97      168.82      9.68 o
  -6   2  19        7.52        5.40      3.27 o
  -5   2  19        4.57        5.99      3.72 o
  -4   2  19       33.79       19.91      5.63 o
  -3   2  19      268.35      304.58      8.93 o
  -2   2  19      225.05      232.92     15.48 o
  -1   2  19       31.03       26.78      6.03 o
   0   2  19       40.27       31.47      4.13 o
   1   2  19      118.92      114.83      6.58 o
   2   2  19       50.53       49.51      3.84 o
   3   2  19       17.85       14.98      2.21 o
   4   2  19       88.68       72.96      4.89 o
   5   2  19       35.54       43.65      3.81 o
   6   2  19       17.01       11.84      1.53 o
   7   2  19      114.65      145.27      7.94 o
   8   2  19        0.14        0.84      2.14 o
  -5   3  19       79.59       66.46      8.39 o
  -4   3  19        7.57        4.02      3.64 o
  -3   3  19      116.02      124.50      8.69 o
  -2   3  19        0.01        3.38      3.29 o
  -1   3  19      360.27      422.86     14.09 o
   0   3  19       22.47       17.42      4.30 o
   1   3  19     1804.65     1736.26     53.17 o
   2   3  19       58.60       60.60      4.32 o
   3   3  19       89.78       90.11      4.51 o
   4   3  19        4.34        0.43      2.60 o
   7   3  19      698.60      787.27     23.94 o
  -5   4  19       58.42       47.73      6.17 o
  -4   4  19        1.99        1.07      3.59 o
  -3   4  19      103.04      150.73     13.87 o
  -2   4  19       39.67       59.91      6.69 o
  -1   4  19       39.74       33.63      4.19 o
   0   4  19      118.48      119.49      5.74 o
   1   4  19       28.32       23.22      2.69 o
   2   4  19      196.76      205.36      6.65 o
   3   4  19       28.77       30.98      2.89 o
   4   4  19        7.58        8.85      1.39 o
   5   4  19       41.21       47.14      7.84 o
   6   4  19        3.53       -0.06      3.72 o
   7   4  19       26.55       37.30      8.86 o
  -4   5  19       48.75       63.01      6.54 o
  -3   5  19        0.02        1.35      2.17 o
  -2   5  19        2.77        4.23      3.12 o
  -1   5  19        1.79       -0.27      2.47 o
   0   5  19        0.31        1.30      2.08 o
   1   5  19      138.04      122.12      7.23 o
   2   5  19       12.31        9.16      2.38 o
   3   5  19       19.63       14.39      2.43 o
   4   5  19        6.74        4.89      2.06 o
   5   5  19      125.08      117.49      6.12 o
   6   5  19       10.76        6.74      4.94 o
   7   5  19        0.43        8.55      5.84 o
  -3   6  19       14.13       20.95      4.65 o
  -2   6  19       13.96        9.25      4.04 o
  -1   6  19        0.44       -1.71      2.38 o
   0   6  19        3.73        8.83      3.13 o
   1   6  19       32.37       21.82      3.82 o
   2   6  19       80.11       92.60      6.38 o
   3   6  19        3.96        4.86      2.79 o
   4   6  19       33.58       28.77      4.04 o
   5   6  19       61.63       54.27      7.75 o
   6   6  19        1.24        3.58      1.87 o
  -2   7  19        0.20        3.36      3.07 o
  -1   7  19        2.25        4.05      3.58 o
   0   7  19        3.07        4.89      4.09 o
   1   7  19        1.21       -0.33      2.38 o
   2   7  19        5.29        2.08      2.31 o
   3   7  19        3.53        1.02      2.10 o
   4   7  19        2.44        1.18      2.04 o
   5   7  19       61.37       62.58      4.94 o
   1   8  19        2.29       -1.90      2.81 o
   2   8  19        1.21       -1.71      2.37 o
   3   8  19      138.42      125.67      8.42 o
  -3  -5  20       26.19       18.89      3.87 o
  -2  -5  20        2.18        3.37      3.30 o
  -1  -5  20        0.18       -0.29      2.09 o
   0  -5  20       22.32       30.80      3.73 o
   1  -5  20        0.94        1.26      1.80 o
   2  -5  20        2.92        5.78      2.54 o
   3  -5  20       17.04       13.93      5.79 o
  -4  -4  20        9.99       14.53      5.20 o
  -3  -4  20        0.54       -0.66      2.28 o
  -2  -4  20       99.83      112.83      9.76 o
  -1  -4  20        4.12        6.54      1.72 o
   0  -4  20        3.41        4.50      1.70 o
   1  -4  20       14.07       10.80      3.51 o
   2  -4  20        8.01       13.70      3.59 o
   3  -4  20       12.58       18.26      6.75 o
   4  -4  20        3.11        7.36      6.46 o
  -5  -3  20       17.08       15.19      2.97 o
  -4  -3  20        2.80        0.09      2.41 o
  -3  -3  20       33.49       27.23      4.40 o
  -2  -3  20        8.52        4.46      1.92 o
  -1  -3  20       66.07       69.49      3.60 o
   0  -3  20       23.88       27.00      2.77 o
   1  -3  20       59.73       57.97      8.14 o
   2  -3  20        2.43        4.88      2.37 o
   3  -3  20        0.59        0.03      1.92 o
   4  -3  20        4.49        4.07      3.56 o
   5  -3  20       17.35       19.46      4.16 o
  -5  -2  20       20.93       25.20      5.09 o
  -4  -2  20        5.23        5.41      2.97 o
  -3  -2  20       22.29       18.53      5.74 o
  -2  -2  20        6.71        6.87      1.87 o
  -1  -2  20       37.06       45.10      3.06 o
   0  -2  20       38.34       42.87      4.02 o
   1  -2  20        1.00       -0.75      1.66 o
   2  -2  20      127.86      130.36      9.19 o
   3  -2  20        1.85        1.29      2.25 o
   4  -2  20       14.88        9.95      2.53 o
   5  -2  20        1.77        6.21      3.78 o
   6  -2  20       13.31       24.48      4.04 o
  -6  -1  20       47.56       56.68      4.55 o
  -5  -1  20       15.37       14.23      3.84 o
  -4  -1  20       11.15        8.97      3.35 o
  -3  -1  20        4.80        5.48      2.38 o
  -2  -1  20        7.35        7.59      2.36 o
  -1  -1  20        1.75        4.22      2.96 o
   0  -1  20        5.36        3.45      1.98 o
   1  -1  20       35.69       30.64      3.12 o
   2  -1  20       29.79       23.38      2.66 o
   3  -1  20        0.45        2.48      2.32 o
   4  -1  20       87.62       86.54      5.35 o
   5  -1  20       25.78       26.48      3.42 o
   6  -1  20       34.07       27.83      3.81 o
  -6   0  20        2.40        0.94      2.84 o
  -5   0  20       14.60       16.25      7.01 o
  -4   0  20       14.88        7.47      3.42 o
  -3   0  20       17.41        7.64      2.95 o
  -2   0  20       34.89       38.11      3.49 o
  -1   0  20       30.55       31.03      4.71 o
   0   0  20        9.64       14.00      3.49 o
   1   0  20       58.63       67.55      5.48 o
   2   0  20        0.13        3.09      2.11 o
   3   0  20      148.54      125.84      5.86 o
   4   0  20       36.10       44.66      3.48 o
   5   0  20        0.43        0.63      1.39 o
   6   0  20       51.82       43.15      4.04 o
   7   0  20        2.96        2.40      1.99 o
  -6   1  20       39.16       39.39      5.60 o
  -5   1  20        4.80        7.51      3.59 o
  -4   1  20       48.03       42.91      4.64 o
  -3   1  20        0.14       -2.13      1.83 o
  -2   1  20       90.26       77.00      5.52 o
  -1   1  20        5.34        4.88      2.85 o
   0   1  20     1885.80     1875.29     92.95 o
   1   1  20        1.24        4.40      2.16 o
   2   1  20       49.68       52.26      4.36 o
   3   1  20      195.68      190.73      8.18 o
   4   1  20       64.32       62.31      5.93 o
   5   1  20        2.95        2.02      2.93 o
   6   1  20        5.15        3.18      1.65 o
   7   1  20       17.98       23.53      3.33 o
  -5   2  20       32.88       42.85      5.74 o
  -4   2  20        7.37        6.06      2.53 o
  -3   2  20       77.79       87.02      4.81 o
  -2   2  20      249.83      277.90     25.33 o
  -1   2  20       40.99       40.05      6.54 o
   0   2  20        2.66        4.64      2.47 o
   1   2  20      637.26      595.48     35.94 o
   2   2  20       11.30       15.44      2.60 o
   3   2  20       46.23       39.87      3.36 o
   4   2  20       18.48       14.82      2.55 o
   5   2  20        6.65        6.86      2.05 o
   6   2  20       16.08       13.74      1.62 o
   7   2  20        1.90        6.61      1.81 o
  -5   3  20        1.17        1.12      4.64 o
  -4   3  20       97.57       85.78     14.57 o
  -3   3  20       51.60       65.81      4.72 o
  -2   3  20      772.46      882.16     32.50 o
  -1   3  20       30.30       34.70      4.00 o
   0   3  20       16.43       27.94      4.19 o
   1   3  20       33.15       25.84      3.70 o
   2   3  20      580.64      542.86     22.45 o
   3   3  20        0.05        2.07      1.47 o
   4   3  20      182.55      152.85      7.75 o
   7   3  20        4.72       -3.70      3.50 o
  -4   4  20        0.61        1.32      3.22 o
  -3   4  20        1.01        1.45      2.11 o
  -2   4  20       52.54       68.94     15.95 o
  -1   4  20       80.95       70.42      6.55 o
   0   4  20       38.33       37.78      4.76 o
   1   4  20       89.01       87.80      5.96 o
   2   4  20      314.54      342.21     12.63 o
   3   4  20        2.21        4.51      1.66 o
   4   4  20       25.14       16.60      2.61 o
   6   4  20       34.59       35.99      8.23 o
   7   4  20        5.39        4.88      4.89 o
  -4   5  20        2.39       10.50      5.14 o
  -3   5  20        3.11        2.52      2.31 o
  -2   5  20       33.39       26.53      5.04 o
  -1   5  20       22.64       16.07      4.04 o
   0   5  20      210.77      218.99     11.02 o
   1   5  20       38.08       48.49      4.91 o
   2   5  20      552.11      533.33     18.37 o
   3   5  20        1.04       -0.52      1.44 o
   4   5  20       54.97       47.45      3.30 o
   5   5  20        0.15        0.53      1.12 o
   7   5  20       31.13       49.02     10.20 o
  -3   6  20        6.97        7.95      2.90 o
  -2   6  20       77.51       86.50      8.69 o
  -1   6  20       52.31       57.16      6.89 o
   0   6  20       50.77       41.62      5.54 o
   1   6  20       44.92       53.20      5.47 o
   2   6  20      432.30      449.75     16.81 o
   3   6  20       28.29       19.66      5.91 o
   4   6  20        2.04        2.99      1.70 o
   5   6  20        7.55        5.57      1.84 o
   6   6  20       12.57       13.95      2.31 o
  -1   7  20        4.97        3.24      3.54 o
   0   7  20       24.19       20.28      4.69 o
   1   7  20       39.27       41.46      5.44 o
   2   7  20      627.69      588.83     21.51 o
   3   7  20        1.21        3.01      2.36 o
   4   7  20        3.40       -1.19      1.80 o
   5   7  20        0.07       -0.18      1.98 o
  -3  -5  21       16.29       19.14      3.98 o
  -2  -5  21        3.83        1.15      2.44 o
  -1  -5  21        1.53        3.50      2.36 o
   0  -5  21        7.91        8.72      2.31 o
   1  -5  21        4.70        6.58      2.80 o
   2  -5  21      216.32      296.16     24.18 o
  -4  -4  21       25.91       32.79      9.13 o
  -3  -4  21        0.75        5.03      2.81 o
  -2  -4  21       45.77       42.40      5.34 o
  -1  -4  21        8.16       11.22      2.02 o
   0  -4  21       44.52       51.00      3.70 o
   1  -4  21       66.21       68.22      5.23 o
   2  -4  21        0.66       -1.56      2.43 o
   3  -4  21      136.36      151.85     16.97 o
   4  -4  21       19.10       33.00      5.28 o
  -5  -3  21        9.02        4.25      3.00 o
  -4  -3  21        8.15       10.26      5.19 o
  -3  -3  21        1.99        3.26      2.87 o
  -2  -3  21      453.54      472.25     12.86 o
  -1  -3  21        9.52        5.17      1.83 o
   0  -3  21        0.64       -0.11      1.64 o
   1  -3  21       17.47       14.53      3.36 o
   2  -3  21       37.29       43.39      5.01 o
   3  -3  21        3.88        5.55      2.58 o
   4  -3  21       25.59       27.69      4.51 o
   5  -3  21        4.38       -5.02      3.03 o
  -5  -2  21        4.87        4.63      3.27 o
  -4  -2  21        4.66        9.97      3.47 o
  -3  -2  21       12.84       10.55      2.45 o
  -2  -2  21        0.38       -0.25      1.64 o
  -1  -2  21       13.21        8.93      1.90 o
   0  -2  21        3.49        2.90      2.42 o
   1  -2  21      166.32      168.20     10.75 o
   2  -2  21       48.20       38.89      6.23 o
   3  -2  21      140.13      169.36     22.25 o
   4  -2  21        0.21       -2.39      1.71 o
   5  -2  21       93.06      107.61     13.63 o
   6  -2  21        8.72       10.21      5.85 o
  -5  -1  21       13.40        9.68      9.34 o
  -4  -1  21       30.79       27.79      6.17 o
  -3  -1  21       39.41       38.17      4.36 o
  -2  -1  21       18.10        8.98      2.52 o
  -1  -1  21       11.78       11.45      4.92 o
   0  -1  21        9.61        6.84      3.40 o
   1  -1  21        1.29       -0.92      1.47 o
   2  -1  21      195.86      185.26      8.33 o
   3  -1  21        0.04        1.62      1.67 o
   4  -1  21        7.52        4.55      5.32 o
   5  -1  21       35.52       53.79      7.25 o
   6  -1  21       12.70        9.57      3.80 o
  -5   0  21        0.37        5.19      3.24 o
  -4   0  21       49.56       42.42      5.69 o
  -3   0  21       22.73       21.26      3.21 o
  -2   0  21        3.61        0.58      1.93 o
  -1   0  21       79.32       75.91      6.80 o
   0   0  21        7.15        6.98      2.95 o
   1   0  21      186.20      171.00      9.00 o
   2   0  21       17.38       12.23      2.89 o
   3   0  21       12.04        8.87      2.07 o
   4   0  21        0.09        1.73      1.80 o
   5   0  21        9.07        5.61      2.73 o
   6   0  21        4.46        3.01      2.00 o
   7   0  21       79.54       85.64      5.72 o
  -5   1  21       24.27       29.41      5.26 o
  -4   1  21        1.38        0.41      3.75 o
  -3   1  21       28.77       18.51      3.15 o
  -2   1  21        4.88        2.01      2.48 o
  -1   1  21       26.13       26.57      4.51 o
   0   1  21       15.39       22.31      3.83 o
   1   1  21       31.01       31.54      4.01 o
   2   1  21       78.02       62.72      4.91 o
   3   1  21       87.13       85.50      5.23 o
   4   1  21       94.71       85.80      6.65 o
   5   1  21      103.87      109.22      4.99 o
   6   1  21        0.00        0.73      1.45 o
   7   1  21       25.51       23.77      3.03 o
  -5   2  21       18.20       18.55      7.42 o
  -4   2  21       43.44       33.62      4.36 o
  -3   2  21      117.46      116.56      7.61 o
  -2   2  21       18.51        6.16      3.54 o
  -1   2  21        5.47        6.65      3.18 o
   0   2  21      259.64      274.66     16.92 o
   1   2  21        0.14        1.00      2.14 o
   2   2  21       22.78       23.63      4.74 o
   3   2  21        4.31        1.53      1.77 o
   4   2  21       10.23        5.44      2.00 o
   5   2  21        3.56        4.60      1.96 o
   6   2  21        4.52        4.42      1.37 o
   7   2  21       27.83       33.98      2.84 o
  -5   3  21       27.44       31.89      5.42 o
  -4   3  21       23.96       25.70      4.21 o
  -3   3  21       21.17       25.55      3.72 o
  -2   3  21       35.92       49.90      6.10 o
  -1   3  21      169.82      148.15      8.90 o
   0   3  21       92.99       78.85      8.59 o
   1   3  21     1374.35     1388.53     43.83 o
   2   3  21        0.34        2.21      2.28 o
   3   3  21        0.05       -3.12      2.34 o
   4   3  21        1.67        4.12      1.80 o
   7   3  21       20.38       36.66      9.49 o
  -4   4  21        0.10       -5.68      6.49 o
  -3   4  21       21.50       21.68      3.67 o
  -2   4  21       58.16       56.32      6.81 o
  -1   4  21       92.38       83.59      7.31 o
   0   4  21       13.32        8.95      2.81 o
   1   4  21        4.90        6.35      2.42 o
   2   4  21       38.18       23.68      3.14 o
   3   4  21        6.98        6.51      1.80 o
   4   4  21       28.39       31.28      4.30 o
   7   4  21      103.84      120.71     14.43 o
  -3   5  21        3.87        2.83      2.54 o
  -2   5  21        0.48        1.72      3.07 o
  -1   5  21      321.64      344.14     15.64 o
   0   5  21        1.53       -0.07      2.35 o
   1   5  21      535.93      522.41     37.98 o
   2   5  21        0.49        1.43      1.75 o
   3   5  21      198.51      197.86      8.46 o
   4   5  21       12.04        9.42      1.84 o
  -2   6  21        1.30        3.85      5.14 o
  -1   6  21       36.79       35.81      8.50 o
   0   6  21       58.20       47.74      5.91 o
   1   6  21       51.59       47.41     10.89 o
   2   6  21       39.00       40.17      4.77 o
   3   6  21      180.05      175.96     10.01 o
   4   6  21        0.16        1.23      1.75 o
   5   6  21        7.30        7.47      1.97 o
   6   6  21        1.39        0.50      2.86 o
  -1   7  21        8.19        5.85      3.78 o
   0   7  21       13.58       16.76      4.53 o
   1   7  21        1.56        3.67      3.37 o
   2   7  21       32.73       32.14      4.77 o
   3   7  21      249.76      241.56     20.10 o
   4   7  21       16.21       15.36      3.05 o
  -1  -5  22      123.27      139.49      8.89 o
   0  -5  22       50.79       53.41      4.03 o
   1  -5  22       37.08       24.14      3.38 o
  -3  -4  22        1.11        0.52      2.73 o
  -2  -4  22        1.01       -1.35      2.50 o
  -1  -4  22       22.52       26.55      3.39 o
   0  -4  22        3.57        3.85      1.83 o
   1  -4  22        3.90        7.30      3.28 o
   2  -4  22      348.68      381.12     16.12 o
   3  -4  22       22.17       34.77     11.11 o
  -4  -3  22       13.18       12.89      8.65 o
  -3  -3  22       70.14       72.37     13.33 o
  -2  -3  22       51.02       49.24      4.10 o
  -1  -3  22       75.39       92.71      4.60 o
   0  -3  22        0.02        1.15      2.57 o
   1  -3  22       77.60       83.28      6.86 o
   2  -3  22       21.88       16.94      3.74 o
   3  -3  22      153.37      156.99      8.80 o
   4  -3  22        6.79        6.89      3.26 o
  -5  -2  22        0.15       -0.41      3.02 o
  -4  -2  22        6.92       11.11      3.87 o
  -3  -2  22        3.82       -0.61      2.13 o
  -2  -2  22      131.56      133.75      6.06 o
  -1  -2  22        0.29       -0.04      1.91 o
   0  -2  22       59.17       62.89      5.79 o
   1  -2  22        0.02        1.89      2.16 o
   2  -2  22       22.10       24.65      4.78 o
   3  -2  22        0.09       -0.20      2.21 o
   4  -2  22        7.07        0.28      1.94 o
   5  -2  22        0.20       -1.15      1.95 o
  -5  -1  22        0.32        0.36      2.89 o
  -4  -1  22        0.51       -0.41      2.93 o
  -3  -1  22       48.70       53.39      4.97 o
  -2  -1  22       25.83       23.01      6.91 o
  -1  -1  22       53.68       51.08      5.26 o
   0  -1  22       10.60       16.55      5.64 o
   1  -1  22       17.54       22.79      6.26 o
   2  -1  22       15.21       10.10      4.62 o
   3  -1  22       27.63       26.99      4.55 o
   4  -1  22       37.86       48.51      5.84 o
   5  -1  22       63.51       58.08      4.90 o
   6  -1  22       29.93       40.57      6.29 o
  -5   0  22       50.62       45.26      6.15 o
  -4   0  22        0.02        0.21      4.06 o
  -3   0  22       18.37       22.38      3.77 o
  -2   0  22       58.68       63.31      6.27 o
  -1   0  22       34.60       41.16      7.23 o
   0   0  22       46.42       47.81      6.97 o
   1   0  22        3.96       14.20      4.48 o
   2   0  22      274.71      254.45     15.25 o
   3   0  22       62.81       53.22      8.96 o
   4   0  22       30.31       29.51      3.65 o
   5   0  22       17.53       16.42      5.19 o
   6   0  22       20.17       19.01      3.02 o
  -5   1  22       12.81        6.13      3.94 o
  -4   1  22        0.87       -3.14      5.11 o
  -3   1  22       13.00        9.48      3.93 o
  -2   1  22       64.46       46.77      8.22 o
  -1   1  22        7.52        5.79      4.09 o
   0   1  22       84.46       86.05      6.83 o
   1   1  22      103.18       99.38      8.49 o
   2   1  22       39.02       43.52      5.73 o
   3   1  22      240.30      215.85     12.51 o
   4   1  22        0.71        0.77      2.18 o
   5   1  22        4.80        0.93      1.69 o
   6   1  22        0.00        1.25      1.56 o
   7   1  22       78.65       85.72      5.06 o
  -5   2  22        8.99        3.76      3.45 o
  -4   2  22        0.01        0.96      3.16 o
  -3   2  22       42.62       46.56      4.39 o
  -2   2  22       19.33       22.78      6.39 o
  -1   2  22        1.05        4.02      3.49 o
   0   2  22      112.41       99.06      9.35 o
   1   2  22        5.58        5.83      3.12 o
   2   2  22        3.70        2.58      2.44 o
   3   2  22      132.66      104.74      7.50 o
   4   2  22       27.96       29.61      3.71 o
   5   2  22        0.19        2.20      1.85 o
   6   2  22       81.86       84.56      5.62 o
   7   2  22        6.39       14.20      2.17 o
  -4   3  22      146.56      154.05     10.71 o
  -3   3  22       17.81       15.13      3.13 o
  -2   3  22        0.02        3.71      2.91 o
  -1   3  22        0.27       -0.03      2.19 o
   0   3  22      394.82      396.31     21.98 o
   1   3  22       71.82       60.09      6.96 o
   2   3  22       10.63        9.92      3.26 o
   3   3  22        6.03        5.72      2.48 o
   4   3  22      114.51       96.53      6.17 o
   7   3  22        0.05       -0.72      4.10 o
  -4   4  22        0.26        0.78      3.24 o
  -3   4  22       34.66       48.68      4.63 o
  -2   4  22       13.01        5.08      3.45 o
  -1   4  22       52.84       65.56      6.66 o
   0   4  22       21.00       19.19      5.14 o
   1   4  22      333.15      348.76     13.94 o
   2   4  22        0.15        0.47      1.85 o
   3   4  22        5.45        4.98      1.78 o
   4   4  22       92.90       85.52      4.17 o
  -3   5  22        0.01       -3.42      2.66 o
  -2   5  22      127.34      143.30     10.60 o
  -1   5  22        5.90        8.21      3.57 o
   0   5  22        0.89        2.62      2.34 o
   1   5  22        5.68        8.19      2.81 o
   2   5  22      454.16      456.47     16.68 o
   3   5  22        0.04        1.17      1.56 o
   4   5  22        0.46        0.87      1.35 o
  -2   6  22       39.87       41.70      7.22 o
  -1   6  22        7.05        6.73      4.53 o
   0   6  22       37.10       37.00      5.61 o
   1   6  22      105.76      121.11      8.23 o
   2   6  22        0.11        3.65      2.16 o
   3   6  22       17.36       17.76      4.34 o
   4   6  22        2.52        4.02      1.90 o
   5   6  22        1.29        1.97      1.76 o
   0   7  22      108.78       91.87      8.41 o
   1   7  22        0.01        1.15      2.70 o
   2   7  22      140.08      123.73      9.92 o
   3   7  22        5.03        3.95      3.86 o
   4   7  22        0.43        1.93      1.98 o
  -2  -4  23        0.47        2.68      3.06 o
  -1  -4  23       74.34       96.52      5.65 o
   0  -4  23       33.69       31.12      3.83 o
   1  -4  23       38.08       40.17      5.84 o
   2  -4  23       39.79       29.72      5.01 o
  -4  -3  23      258.99      308.59     14.13 o
  -3  -3  23        0.80        3.32      3.06 o
  -2  -3  23      111.23      121.09      6.09 o
  -1  -3  23       30.87       34.64      3.69 o
   0  -3  23       15.36       14.24      3.60 o
   1  -3  23        0.03        1.42      2.35 o
   2  -3  23      213.93      275.26     22.52 o
   3  -3  23        4.51        6.51      2.94 o
   4  -3  23       65.45       88.69     15.62 o
  -4  -2  23       57.12       50.66      6.14 o
  -3  -2  23       24.22       24.27      4.67 o
  -2  -2  23       80.36       73.81      4.80 o
  -1  -2  23        6.48        8.82      2.83 o
   0  -2  23       12.74       13.24      3.53 o
   1  -2  23       26.06       36.18      4.71 o
   2  -2  23        9.08       12.09      3.17 o
   3  -2  23      203.95      240.89     10.88 o
   4  -2  23        0.87        1.15      2.18 o
   5  -2  23      290.61      385.21     15.20 o
  -4  -1  23        0.02        0.15      4.74 o
  -3  -1  23        1.88        3.56      2.14 o
  -2  -1  23       79.85       75.47      4.78 o
  -1  -1  23       19.26       15.59      3.57 o
   0  -1  23       80.80       90.22      6.62 o
   1  -1  23        0.02       -2.69      2.76 o
   2  -1  23        0.95        2.52      1.99 o
   3  -1  23        0.97       -0.03      1.74 o
   4  -1  23       18.82       14.36      3.91 o
   5  -1  23        5.01        4.97      2.84 o
  -5   0  23       13.04       12.90      9.51 o
  -4   0  23       54.72       60.85      6.88 o
  -3   0  23       51.51       54.13      5.20 o
  -2   0  23        9.27        3.60      4.30 o
  -1   0  23      182.31      185.91     14.29 o
   0   0  23       73.47       77.26      8.78 o
   1   0  23       31.29       33.95      6.13 o
   2   0  23        2.10        2.13      2.95 o
   3   0  23      118.29      134.08      6.66 o
   4   0  23        2.26       -0.37      1.59 o
   5   0  23       73.51       68.40      4.71 o
   6   0  23        2.91        4.20      2.05 o
  -5   1  23       24.41       26.52      5.54 o
  -4   1  23        3.05        0.56      4.94 o
  -3   1  23       27.61       31.13      5.30 o
  -2   1  23        0.55        1.83      3.80 o
  -1   1  23        0.61       -1.45      3.12 o
   0   1  23       65.74       67.98      8.30 o
   1   1  23       27.52       29.64      5.38 o
   2   1  23        0.03       -1.72      2.25 o
   3   1  23      113.60      102.57      8.09 o
   4   1  23       23.46       23.64      2.72 o
   5   1  23        1.76        2.61      1.87 o
   6   1  23        0.30       -1.76      1.52 o
  -4   2  23        2.72        1.99      3.51 o
  -3   2  23       95.26      109.56      6.27 o
  -2   2  23        5.43        2.39      4.29 o
  -1   2  23        1.92        7.95      4.14 o
   0   2  23        4.62        6.85      3.52 o
   1   2  23      122.21      111.09      9.23 o
   2   2  23       98.44       78.88      7.17 o
   3   2  23       17.27       10.08      3.06 o
   4   2  23        3.15        1.56      2.02 o
   5   2  23       25.47       28.86      3.69 o
   6   2  23       10.54        9.76      1.83 o
  -4   3  23       40.67       37.26      5.87 o
  -3   3  23      139.88      146.36      8.03 o
  -2   3  23        8.29        4.83      3.32 o
  -1   3  23        5.72        0.38      2.17 o
   0   3  23       32.10       16.77      5.23 o
   1   3  23       50.51       62.57      7.28 o
   2   3  23        3.28        5.64      2.83 o
   3   3  23        0.14       -0.15      1.99 o
   4   3  23        0.34        1.45      1.87 o
  -3   4  23       48.80       31.61     10.02 o
  -2   4  23       17.64       18.30      4.73 o
  -1   4  23       66.04       70.11     19.81 o
   0   4  23        8.31       14.21      3.48 o
   1   4  23       14.74       10.04      2.99 o
   2   4  23        4.94        2.45      1.89 o
   3   4  23       45.81       37.87      3.43 o
   4   4  23        7.01        6.12      1.77 o
  -2   5  23       18.03       14.46      4.63 o
  -1   5  23       85.57       60.95      6.95 o
   0   5  23       26.88       22.61      5.27 o
   1   5  23      466.35      492.87     18.73 o
   2   5  23       33.44       24.12      5.83 o
   3   5  23        5.41        4.79      2.12 o
   4   5  23        0.83        3.38      1.66 o
  -1   6  23        8.66        8.65      9.98 o
   0   6  23        2.62        4.46      3.81 o
   1   6  23        3.00        6.65      2.89 o
   2   6  23       49.52       35.26      4.92 o
   3   6  23       11.25        4.89      2.36 o
   4   6  23        1.70       -0.21      1.64 o
   5   6  23        0.85        1.32      1.58 o
   1   7  23      290.89      286.52     13.96 o
   2   7  23        0.01       -0.56      2.34 o
   3   7  23       62.95       45.68      4.90 o
  -1  -4  24       32.43       35.70      3.97 o
   0  -4  24        3.46        3.71      2.05 o
   1  -4  24       81.52      122.32     18.14 o
  -3  -3  24        2.56        2.54      3.22 o
  -2  -3  24        1.38        1.37      2.15 o
  -1  -3  24       65.04       73.07      6.36 o
   0  -3  24        2.38        6.54      3.21 o
   1  -3  24       95.50       93.96      7.61 o
   2  -3  24       69.75       64.34      6.40 o
   3  -3  24        4.08        4.74      2.94 o
  -4  -2  24      175.07      215.09     11.73 o
  -3  -2  24       74.76       75.42      7.18 o
  -2  -2  24       23.23       25.31      4.03 o
  -1  -2  24       19.76       16.94      3.34 o
   0  -2  24       12.80       11.79     10.40 o
   1  -2  24        4.14        1.31      2.63 o
   2  -2  24      741.19      803.13     56.37 o
   3  -2  24        4.19        3.31      2.45 o
   4  -2  24        6.07        0.56      3.78 o
  -4  -1  24        3.77        4.90      5.32 o
  -3  -1  24       92.24      103.48      5.84 o
  -2  -1  24        1.40        2.06      2.07 o
  -1  -1  24        0.09        1.54      2.75 o
   0  -1  24        3.77        2.23      2.66 o
   1  -1  24       78.11       86.25      7.27 o
   2  -1  24       27.37       27.43      6.95 o
   3  -1  24      211.69      236.21     10.31 o
   4  -1  24       34.47       47.97      9.09 o
   5  -1  24      158.91      191.97     13.12 o
  -4   0  24       33.31       29.78      5.53 o
  -3   0  24       20.93       26.72      4.28 o
  -2   0  24       10.71        5.41      4.76 o
  -1   0  24       13.43        9.97      4.56 o
   0   0  24      113.27      124.78     11.63 o
   1   0  24        4.99        1.40      3.43 o
   2   0  24        7.98        3.49      2.23 o
   3   0  24        5.67        9.09      2.49 o
   4   0  24       65.85       74.18      9.48 o
   5   0  24       10.67        3.23      2.92 o
   6   0  24      656.79      775.27     24.12 o
  -4   1  24       10.55        8.79      4.09 o
  -3   1  24       78.46       92.92      6.62 o
  -2   1  24       46.44       47.29      8.49 o
  -1   1  24       28.54       18.65      5.66 o
   0   1  24        0.70        2.18      3.11 o
   1   1  24        5.72        3.84      3.00 o
   2   1  24        0.27       -2.76      2.18 o
   3   1  24      253.22      247.36     14.47 o
   4   1  24        0.65        0.11      1.50 o
   5   1  24       30.84       25.79      4.21 o
   6   1  24        0.04        0.33      1.73 o
  -4   2  24        4.16       -2.80      8.61 o
  -3   2  24       60.41       70.59      7.31 o
  -2   2  24        0.15        3.31      4.71 o
  -1   2  24        5.38        5.88      4.11 o
   0   2  24      165.99      178.03     13.18 o
   1   2  24       34.57       29.01      5.56 o
   2   2  24      155.12      152.26     10.60 o
   3   2  24      128.99      112.21      8.25 o
   4   2  24        3.76       -0.19      2.24 o
   5   2  24        2.27        4.57      2.26 o
   6   2  24       87.99      106.96      8.62 o
  -3   3  24       50.64       48.14      8.44 o
  -2   3  24       12.43       11.22      3.98 o
  -1   3  24       14.50        2.92      4.28 o
   0   3  24       82.30       69.19      8.73 o
   1   3  24       25.48       26.18      5.33 o
   2   3  24        0.74        1.15      2.53 o
   3   3  24       14.84       16.94      3.58 o
   4   3  24       16.50       12.80      2.89 o
  -3   4  24        7.16        8.14      3.69 o
  -2   4  24        1.01        0.31      3.41 o
  -1   4  24        3.85        1.91      2.74 o
   0   4  24       16.91        6.55      4.45 o
   1   4  24       36.79       39.06      4.58 o
   2   4  24        0.10        1.60      1.83 o
   3   4  24        3.49        4.63      1.93 o
   4   4  24        0.10       -1.22      1.25 o
  -2   5  24       26.99       19.25      5.12 o
  -1   5  24        4.66        1.94      3.86 o
   0   5  24       36.24       22.97      4.54 o
   1   5  24       14.45        7.07      2.98 o
   2   5  24        1.60        3.09      4.67 o
   3   5  24        4.26        8.42      2.26 o
   4   5  24       83.91       91.19      4.94 o
   0   6  24        0.03       -0.86      2.61 o
   1   6  24       17.48       19.08      4.07 o
   2   6  24        9.14       12.49      3.19 o
   3   6  24        0.00       -0.12      2.00 o
   4   6  24       12.37        8.40      2.34 o
  -2  -3  25       98.58      133.73     10.09 o
  -1  -3  25       71.25       87.44      5.88 o
   0  -3  25       12.59        4.53      6.43 o
   1  -3  25       36.89       32.30      6.32 o
   2  -3  25       74.40       77.76      7.07 o
  -3  -2  25       34.15       31.99      5.32 o
  -2  -2  25       40.42       43.09      8.20 o
  -1  -2  25       55.43       73.46      6.93 o
   0  -2  25       13.04        5.02      3.19 o
   1  -2  25        3.00        1.96      3.09 o
   2  -2  25      188.95      206.32     18.28 o
   3  -2  25       12.55       13.59      3.42 o
   4  -2  25       36.51       42.17      5.20 o
  -3  -1  25        7.36        6.68      2.69 o
  -2  -1  25       46.85       38.59      4.74 o
  -1  -1  25        0.11        1.69      5.34 o
   0  -1  25       24.61       22.51      4.15 o
   1  -1  25        6.28        2.56      2.60 o
   2  -1  25      277.42      276.92     11.87 o
   3  -1  25        4.41        5.92      2.43 o
   4  -1  25        0.32       -1.81      1.87 o
  -4   0  25        0.36       -1.74      3.26 o
  -3   0  25       75.42       68.70      6.92 o
  -2   0  25        0.20        7.88      4.91 o
  -1   0  25        6.71        2.22      4.19 o
   0   0  25        9.71        7.98      4.19 o
   1   0  25       59.22       61.49      8.22 o
   2   0  25        7.67       14.08      3.66 o
   3   0  25      505.44      543.69     18.09 o
   4   0  25       11.36       18.67      6.05 o
   5   0  25      205.78      208.14     11.46 o
  -4   1  25        4.16        1.13      3.91 o
  -3   1  25       32.15       34.67      4.87 o
  -2   1  25        1.20        9.65      5.05 o
  -1   1  25       74.47       66.37      9.08 o
   0   1  25       58.32       74.31      9.17 o
   1   1  25        3.07        2.70      3.18 o
   2   1  25      140.36      139.44     10.77 o
   3   1  25       17.52       14.89      4.26 o
   4   1  25       73.44       87.07      5.13 o
   5   1  25        5.89        5.93      2.14 o
  -3   2  25       60.27       48.67      6.01 o
  -2   2  25        2.45        2.54      4.40 o
  -1   2  25      109.59      121.69     12.13 o
   0   2  25       29.72       37.74      6.82 o
   1   2  25        1.98        4.89      3.50 o
   2   2  25       80.79       56.68      6.83 o
   3   2  25      121.25      120.68      8.84 o
   4   2  25        0.84        1.24      2.42 o
   5   2  25      100.51       95.23      4.70 o
   6   2  25       12.76       10.65      2.66 o
  -3   3  25      207.44      204.08     22.81 o
  -2   3  25       16.47       15.03      4.56 o
  -1   3  25       26.49       33.15     10.09 o
   0   3  25      114.30      102.72     12.78 o
   1   3  25       30.36       30.71      5.94 o
   2   3  25       15.69       21.56      4.59 o
   3   3  25       53.72       55.94      5.97 o
   4   3  25       21.50       26.87      3.78 o
   5   3  25        0.07        2.85      1.94 o
  -2   4  25        7.68        7.97      4.05 o
  -1   4  25        8.36        8.73      3.73 o
   0   4  25        6.59        3.02      2.76 o
   1   4  25      153.87      146.13      8.45 o
   2   4  25        0.04       -0.23      1.78 o
   3   4  25        0.38        1.18      1.59 o
   4   4  25        7.74        5.02      2.94 o
  -1   5  25       18.81        8.43      3.79 o
   0   5  25        2.84        1.46      2.74 o
   1   5  25       76.87       66.49      7.98 o
   2   5  25        6.59        8.87      2.75 o
   3   5  25       25.03       29.19      3.51 o
   4   5  25        1.92        1.93      2.21 o
   1   6  25       23.19       25.11      4.53 o
   2   6  25        1.31        3.23      2.51 o
   3   6  25       23.64       26.65      3.87 o
  -1  -3  26       36.93       48.77      5.45 o
   0  -3  26        2.19        3.31      3.17 o
   1  -3  26        5.28        8.00      3.42 o
  -2  -2  26        9.70       12.28      3.54 o
  -1  -2  26      119.56      118.69      8.78 o
   0  -2  26       16.31       22.17      4.78 o
   1  -2  26       10.13        8.97      3.34 o
   2  -2  26       18.18       26.64      4.44 o
   3  -2  26       33.85       32.66     12.39 o
  -3  -1  26      112.49      124.10      6.72 o
  -2  -1  26        4.47       -1.12      2.99 o
  -1  -1  26      117.30      133.23      9.01 o
   0  -1  26       16.94       14.43      3.73 o
   1  -1  26       75.73       63.78     10.10 o
   2  -1  26      125.56      133.43      7.95 o
   3  -1  26       10.04        9.57      3.01 o
   4  -1  26       79.45       87.56     10.21 o
  -3   0  26        2.21        5.64      3.63 o
  -2   0  26       17.25       13.65      6.10 o
  -1   0  26        0.01       -3.82      3.56 o
   0   0  26       36.69       52.64      8.32 o
   1   0  26        1.91        4.16      3.99 o
   2   0  26      391.83      425.66     15.67 o
   3   0  26       26.58       26.60      4.59 o
   4   0  26       11.53       13.39      2.92 o
  -3   1  26      180.18      242.85     10.80 o
  -2   1  26       66.18       63.06      9.99 o
  -1   1  26        1.64        6.34      4.28 o
   0   1  26        0.18        2.16      3.50 o
   1   1  26        4.60        6.50      3.66 o
   2   1  26       54.59       62.73      7.41 o
   3   1  26       63.76       64.87      7.34 o
   4   1  26        0.28        0.66      1.85 o
   5   1  26       42.26       51.57      4.17 o
  -3   2  26        1.53       -0.35      3.23 o
  -2   2  26        7.68       12.50      6.13 o
  -1   2  26       20.69       28.25      7.12 o
   0   2  26       85.87       85.35      9.81 o
   1   2  26       55.15       50.80      7.33 o
   2   2  26       40.11       57.67      7.27 o
   3   2  26       22.53       30.97      4.91 o
   4   2  26      257.98      252.50     14.01 o
   5   2  26        2.12        1.00      1.61 o
  -2   3  26       28.93       27.12      5.52 o
  -1   3  26        0.07        1.92      3.05 o
   0   3  26        5.57        5.76      3.08 o
   1   3  26       17.26       17.66      4.93 o
   2   3  26        0.65        0.20      2.57 o
   3   3  26       28.71       28.06      4.62 o
   4   3  26       32.09       37.34      4.51 o
   5   3  26       33.32       31.74      3.67 o
  -2   4  26       32.99       45.51      6.95 o
  -1   4  26       18.77       17.14      6.12 o
   0   4  26      109.02      123.64      8.73 o
   1   4  26        1.47        0.41      3.53 o
   2   4  26       59.86       44.34      4.61 o
   3   4  26        2.46        3.78      1.98 o
   4   4  26       36.26       52.28      3.77 o
   0   5  26       38.11       34.55      8.36 o
   1   5  26       44.49       43.41      5.58 o
   2   5  26       59.84       69.45      8.41 o
   3   5  26        6.56        5.80      2.88 o
   4   5  26       48.52       37.05      3.41 o
  -1  -2  27       27.91       23.79      4.82 o
   0  -2  27        0.38        3.92      3.10 o
   1  -2  27       43.39       45.04     11.27 o
   2  -2  27        6.83        8.84      3.22 o
  -2  -1  27        1.85        2.81      5.52 o
  -1  -1  27       44.22       53.61      6.33 o
   0  -1  27       18.33       26.33      6.64 o
   1  -1  27       84.09       78.66      6.71 o
   2  -1  27       38.74       37.21      6.54 o
   3  -1  27       16.13        4.51      7.33 o
  -2   0  27       10.30        8.74      5.78 o
  -1   0  27       52.94       55.05      9.49 o
   0   0  27        8.11        8.92      4.80 o
   1   0  27       29.72       23.04      4.00 o
   2   0  27      104.63      113.55     13.58 o
   3   0  27        7.02       12.74      3.01 o
   4   0  27       43.44       38.51      6.84 o
  -2   1  27       77.34       96.83     12.25 o
  -1   1  27       42.06       41.64      8.38 o
   0   1  27       62.83       66.16      9.25 o
   1   1  27        6.95        9.73      4.51 o
   2   1  27      455.40      456.76     24.48 o
   3   1  27       94.04      112.58     10.05 o
   4   1  27       13.99        8.95      5.42 o
  -2   2  27        0.30       -0.18      4.82 o
  -1   2  27       17.52       15.54      6.15 o
   0   2  27        3.42        1.38      3.84 o
   1   2  27       13.91       12.42      4.73 o
   2   2  27      157.59      155.01     11.77 o
   3   2  27      325.44      348.78     18.82 o
   4   2  27        0.48        3.62      2.79 o
  -2   3  27       34.48       42.86      6.72 o
  -1   3  27        0.09       -2.35      2.73 o
   0   3  27       30.59       31.20      5.08 o
   1   3  27        5.75        7.05      4.49 o
   2   3  27       45.18       32.25      5.71 o
   3   3  27        1.50       -1.19      2.57 o
   4   3  27       29.35       33.50      4.57 o
  -1   4  27       30.63       39.13     12.80 o
   0   4  27       93.04       97.11      7.96 o
   1   4  27       24.44       23.57      4.18 o
   2   4  27        0.69        0.86      2.04 o
   3   4  27        5.70        8.90      7.96 o
   4   4  27        0.82        0.07      1.67 o
   1   5  27       11.24       18.34      4.13 o
   2   5  27        4.41        3.30      2.49 o
   3   5  27        0.79        1.07      2.09 o
  -1  -1  28       11.22       14.25      4.14 o
   0  -1  28       16.87       21.34      4.55 o
   1  -1  28        0.93        0.13      3.68 o
   2  -1  28        0.24       -1.70      2.27 o
  -1   0  28       55.23       69.69     10.39 o
   0   0  28       20.52       15.59      6.11 o
   1   0  28        4.37       -0.10      2.51 o
   2   0  28       23.62       24.19      4.11 o
   3   0  28       11.82       13.09      5.92 o
  -1   1  28       12.72       12.98      5.73 o
   0   1  28       13.49       14.35      5.35 o
   1   1  28        9.41        0.19      3.70 o
   2   1  28      132.48      103.78      9.94 o
   3   1  28       50.97       60.17      5.06 o
  -1   2  28        0.03       -1.62      4.71 o
   0   2  28       26.45       24.78      6.39 o
   1   2  28       62.05       54.22      7.89 o
   2   2  28      271.70      271.42     16.85 o
   3   2  28      106.35      140.36     10.81 o
   4   2  28        6.39        9.69      3.52 o
  -1   3  28        0.18        1.34      4.45 o
   0   3  28       28.05       17.15      4.29 o
   1   3  28        1.39       -3.66      3.09 o
   2   3  28       21.66       26.54      5.45 o
   3   3  28      101.72      117.75      9.37 o
   0   4  28       59.63       56.00      6.52 o
   1   4  28        0.18        0.39      2.45 o
   2   4  28       12.13        9.79      2.94 o
   3   4  28       18.27       16.85      3.16 o
   0   0  29        0.24       -3.00      3.52 o
   1   0  29        2.05        0.97      2.57 o
   0   1  29        5.05       -0.02      3.69 o
   1   1  29       32.80       42.36      7.86 o
   2   1  29        4.28        0.28      3.05 o
   0   2  29       41.09       28.14      6.83 o
   1   2  29       19.26        7.03      4.25 o
   2   2  29        3.32        5.49      3.78 o
   1   3  29        3.30       -2.91      3.54 o
   2   3  29      200.60      201.31     14.19 o
 
